# Supplementary material for: X-CNV: genome-wide prediction of the pathogenicity of copy number variations
Source: Genome Med. 2021 Aug 18;13:132. doi: 10.1186/s13073-021-00945-4 (PMC8375180; doi:10.1186/s13073-021-00945-4)
Supplement: Supplementary file 1 — Additional file 1. Table S1. The sample information of the natural population collected from dbVar and DGV. Table S2. The 19,575 CNVs from dbVar used for model training. Table S3. The 8966 CNVs used for model validation and 22,976 likely pathogenic, likely benign, or uncertain CNVs used to quantitively measure the pathogenic effect from ClinGen and DECIPHER. Table S4. The 30 predictive features used by XGBoost algorithm. Table S5. The 1666 CNVs with a definite phenotype from DECIPHER database. Table S6. 32 CNV losses with a definite phenotype from DECIPHER, which were located in 8 tumor-suppressing cancer predisposition genes (CPGs), including APC, CDKN2A, CHEK2, NF1, NF2, RB1, TP53, and TSC2. Table S7. The coverage of the unified CNVs on the chromosomes of the human genome. [file 13073_2021_945_MOESM1_ESM.xlsx]

## Sheet: Table S1
study	sample_id	family id	source	sample description	ethnicity	gender	cohort name	original_sample_id	ethnicity_abbr
estd186	estd186_1-1		null	null		Unknown	null	1/1	UKN
estd186	estd186_2-1		null	null		Unknown	null	1/1	UKN
estd186	estd186_3-1		null	null		Unknown	null	1/1	UKN
estd208	D10		null	null		Male	null	D10	UKN
estd208	D16		null	null		Male	null	D16	UKN
estd208	D34		null	null		Female	null	D34	UKN
estd208	D39		null	null		Male	null	D39	UKN
estd208	D5		null	null		Male	null	D5	UKN
estd208	K1		null	null		Female	null	K1	UKN
estd208	K12		null	null		Male	null	K12	UKN
estd208	K13		null	null		Male	null	K13	UKN
estd208	K22		null	null		Male	null	K22	UKN
estd208	K29		null	null		Male	null	K29	UKN
estd208	K31		null	null		Female	null	K31	UKN
estd208	NL1		null	null		Male	null	NL1	UKN
estd208	NL10		null	null		Female	null	NL10	UKN
estd208	NL11		null	null		Male	null	NL11	UKN
estd208	NL13		null	null		Female	null	NL13	UKN
estd208	NL14		null	null		Female	null	NL14	UKN
estd208	NL15		null	null		Female	null	NL15	UKN
estd208	NL16		null	null		Male	null	NL16	UKN
estd208	NL17		null	null		Male	null	NL17	UKN
estd208	NL18		null	null		Male	null	NL18	UKN
estd208	NL19		null	null		Female	null	NL19	UKN
estd208	NL2		null	null		Female	null	NL2	UKN
estd208	NL20		null	null		Female	null	NL20	UKN
estd208	NL21		null	null		Male	null	NL21	UKN
estd208	NL22		null	null		Male	null	NL22	UKN
estd208	NL23		null	null		Female	null	NL23	UKN
estd208	NL24		null	null		Female	null	NL24	UKN
estd208	NL25		null	null		Male	null	NL25	UKN
estd208	NL26		null	null		Male	null	NL26	UKN
estd208	NL27		null	null		Female	null	NL27	UKN
estd208	NL28		null	null		Male	null	NL28	UKN
estd208	NL29		null	null		Male	null	NL29	UKN
estd208	NL3		null	null		Female	null	NL3	UKN
estd208	NL31		null	null		Female	null	NL31	UKN
estd208	NL32		null	null		Male	null	NL32	UKN
estd208	NL33		null	null		Male	null	NL33	UKN
estd208	NL35		null	null		Male	null	NL35	UKN
estd208	NL36		null	null		Female	null	NL36	UKN
estd208	NL37		null	null		Male	null	NL37	UKN
estd208	NL38		null	null		Male	null	NL38	UKN
estd208	NL39		null	null		Male	null	NL39	UKN
estd208	NL4		null	null		Male	null	NL4	UKN
estd208	NL40		null	null		Male	null	NL40	UKN
estd208	NL41		null	null		Male	null	NL41	UKN
estd208	NL42		null	null		Female	null	NL42	UKN
estd208	NL43		null	null		Female	null	NL43	UKN
estd208	NL44		null	null		Female	null	NL44	UKN
estd208	NL45		null	null		Male	null	NL45	UKN
estd208	NL46		null	null		Female	null	NL46	UKN
estd208	NL47		null	null		Male	null	NL47	UKN
estd208	NL49		null	null		Female	null	NL49	UKN
estd208	NL5		null	null		Female	null	NL5	UKN
estd208	NL51		null	null		Male	null	NL51	UKN
estd208	NL52		null	null		Female	null	NL52	UKN
estd208	NL53		null	null		Female	null	NL53	UKN
estd208	NL54		null	null		Male	null	NL54	UKN
estd208	NL58		null	null		Male	null	NL58	UKN
estd208	NL59		null	null		Male	null	NL59	UKN
estd208	NL6		null	null		Male	null	NL6	UKN
estd208	NL60		null	null		Male	null	NL60	UKN
estd208	NL62		null	null		Male	null	NL62	UKN
estd208	NL63		null	null		Female	null	NL63	UKN
estd208	NL64		null	null		Male	null	NL64	UKN
estd208	NL66		null	null		Male	null	NL66	UKN
estd208	NL67		null	null		Male	null	NL67	UKN
estd208	NL68		null	null		Female	null	NL68	UKN
estd208	NL7		null	null		Male	null	NL7	UKN
estd208	NL70		null	null		Male	null	NL70	UKN
estd208	NL72		null	null		Male	null	NL72	UKN
estd208	NL74		null	null		Male	null	NL74	UKN
estd208	NL9		null	null		Male	null	NL9	UKN
estd210	10001047_1_1		null	null		Male	null	10001047_1_1	UKN
estd218	SLI_100_1		null	null			null	SLI_100_1	UKN
estd218	SLI_100_2		null	null			null	SLI_100_2	UKN
estd218	SLI_100_3		null	null			null	SLI_100_3	UKN
estd218	SLI_101_1		null	null			null	SLI_101_1	UKN
estd218	SLI_101_2		null	null			null	SLI_101_2	UKN
estd218	SLI_101_3		null	null			null	SLI_101_3	UKN
estd218	SLI_101_4		null	null			null	SLI_101_4	UKN
estd218	SLI_102_1		null	null			null	SLI_102_1	UKN
estd218	SLI_102_2		null	null			null	SLI_102_2	UKN
estd218	SLI_102_3		null	null			null	SLI_102_3	UKN
estd218	SLI_102_4		null	null			null	SLI_102_4	UKN
estd218	SLI_102_5		null	null			null	SLI_102_5	UKN
estd218	SLI_103_1		null	null			null	SLI_103_1	UKN
estd218	SLI_103_2		null	null			null	SLI_103_2	UKN
estd218	SLI_103_3		null	null			null	SLI_103_3	UKN
estd218	SLI_103_4		null	null			null	SLI_103_4	UKN
estd218	SLI_103_5		null	null			null	SLI_103_5	UKN
estd218	SLI_104_1		null	null			null	SLI_104_1	UKN
estd218	SLI_104_2		null	null			null	SLI_104_2	UKN
estd218	SLI_104_3		null	null			null	SLI_104_3	UKN
estd218	SLI_105_1		null	null			null	SLI_105_1	UKN
estd218	SLI_105_2		null	null			null	SLI_105_2	UKN
estd218	SLI_105_3		null	null			null	SLI_105_3	UKN
estd218	SLI_105_4		null	null			null	SLI_105_4	UKN
estd218	SLI_105_5		null	null			null	SLI_105_5	UKN
estd218	SLI_106_1		null	null			null	SLI_106_1	UKN
estd218	SLI_106_2		null	null			null	SLI_106_2	UKN
estd218	SLI_106_3		null	null			null	SLI_106_3	UKN
estd218	SLI_107_1		null	null			null	SLI_107_1	UKN
estd218	SLI_107_2		null	null			null	SLI_107_2	UKN
estd218	SLI_107_3		null	null			null	SLI_107_3	UKN
estd218	SLI_107_4		null	null			null	SLI_107_4	UKN
estd218	SLI_108_1		null	null			null	SLI_108_1	UKN
estd218	SLI_108_2		null	null			null	SLI_108_2	UKN
estd218	SLI_108_3		null	null			null	SLI_108_3	UKN
estd218	SLI_108_4		null	null			null	SLI_108_4	UKN
estd218	SLI_108_5		null	null			null	SLI_108_5	UKN
estd218	SLI_109_1		null	null			null	SLI_109_1	UKN
estd218	SLI_109_2		null	null			null	SLI_109_2	UKN
estd218	SLI_109_3		null	null			null	SLI_109_3	UKN
estd218	SLI_10_1		null	null			null	SLI_10_1	UKN
estd218	SLI_10_2		null	null			null	SLI_10_2	UKN
estd218	SLI_10_3		null	null			null	SLI_10_3	UKN
estd218	SLI_10_4		null	null			null	SLI_10_4	UKN
estd218	SLI_10_5		null	null			null	SLI_10_5	UKN
estd218	SLI_110_1		null	null			null	SLI_110_1	UKN
estd218	SLI_110_2		null	null			null	SLI_110_2	UKN
estd218	SLI_111_1		null	null			null	SLI_111_1	UKN
estd218	SLI_111_2		null	null			null	SLI_111_2	UKN
estd218	SLI_111_3		null	null			null	SLI_111_3	UKN
estd218	SLI_111_4		null	null			null	SLI_111_4	UKN
estd218	SLI_111_5		null	null			null	SLI_111_5	UKN
estd218	SLI_112_1		null	null			null	SLI_112_1	UKN
estd218	SLI_112_2		null	null			null	SLI_112_2	UKN
estd218	SLI_112_3		null	null			null	SLI_112_3	UKN
estd218	SLI_112_4		null	null			null	SLI_112_4	UKN
estd218	SLI_113_1		null	null			null	SLI_113_1	UKN
estd218	SLI_113_2		null	null			null	SLI_113_2	UKN
estd218	SLI_113_3		null	null			null	SLI_113_3	UKN
estd218	SLI_114_1		null	null			null	SLI_114_1	UKN
estd218	SLI_114_2		null	null			null	SLI_114_2	UKN
estd218	SLI_114_3		null	null			null	SLI_114_3	UKN
estd218	SLI_114_4		null	null			null	SLI_114_4	UKN
estd218	SLI_115_1		null	null			null	SLI_115_1	UKN
estd218	SLI_115_2		null	null			null	SLI_115_2	UKN
estd218	SLI_115_3		null	null			null	SLI_115_3	UKN
estd218	SLI_115_4		null	null			null	SLI_115_4	UKN
estd218	SLI_115_5		null	null			null	SLI_115_5	UKN
estd218	SLI_116_1		null	null			null	SLI_116_1	UKN
estd218	SLI_116_2		null	null			null	SLI_116_2	UKN
estd218	SLI_116_3		null	null			null	SLI_116_3	UKN
estd218	SLI_117_1		null	null			null	SLI_117_1	UKN
estd218	SLI_117_2		null	null			null	SLI_117_2	UKN
estd218	SLI_117_3		null	null			null	SLI_117_3	UKN
estd218	SLI_117_4		null	null			null	SLI_117_4	UKN
estd218	SLI_117_5		null	null			null	SLI_117_5	UKN
estd218	SLI_118_1		null	null			null	SLI_118_1	UKN
estd218	SLI_119_1		null	null			null	SLI_119_1	UKN
estd218	SLI_119_2		null	null			null	SLI_119_2	UKN
estd218	SLI_119_3		null	null			null	SLI_119_3	UKN
estd218	SLI_119_4		null	null			null	SLI_119_4	UKN
estd218	SLI_11_1		null	null			null	SLI_11_1	UKN
estd218	SLI_11_2		null	null			null	SLI_11_2	UKN
estd218	SLI_11_3		null	null			null	SLI_11_3	UKN
estd218	SLI_11_4		null	null			null	SLI_11_4	UKN
estd218	SLI_120_1		null	null			null	SLI_120_1	UKN
estd218	SLI_120_2		null	null			null	SLI_120_2	UKN
estd218	SLI_120_3		null	null			null	SLI_120_3	UKN
estd218	SLI_120_4		null	null			null	SLI_120_4	UKN
estd218	SLI_120_5		null	null			null	SLI_120_5	UKN
estd218	SLI_121_1		null	null			null	SLI_121_1	UKN
estd218	SLI_121_2		null	null			null	SLI_121_2	UKN
estd218	SLI_122_1		null	null			null	SLI_122_1	UKN
estd218	SLI_122_2		null	null			null	SLI_122_2	UKN
estd218	SLI_122_3		null	null			null	SLI_122_3	UKN
estd218	SLI_123_1		null	null			null	SLI_123_1	UKN
estd218	SLI_123_2		null	null			null	SLI_123_2	UKN
estd218	SLI_123_3		null	null			null	SLI_123_3	UKN
estd218	SLI_124_1		null	null			null	SLI_124_1	UKN
estd218	SLI_124_2		null	null			null	SLI_124_2	UKN
estd218	SLI_124_3		null	null			null	SLI_124_3	UKN
estd218	SLI_124_4		null	null			null	SLI_124_4	UKN
estd218	SLI_125_1		null	null			null	SLI_125_1	UKN
estd218	SLI_125_2		null	null			null	SLI_125_2	UKN
estd218	SLI_125_3		null	null			null	SLI_125_3	UKN
estd218	SLI_126_1		null	null			null	SLI_126_1	UKN
estd218	SLI_126_2		null	null			null	SLI_126_2	UKN
estd218	SLI_126_3		null	null			null	SLI_126_3	UKN
estd218	SLI_126_4		null	null			null	SLI_126_4	UKN
estd218	SLI_127_1		null	null			null	SLI_127_1	UKN
estd218	SLI_127_2		null	null			null	SLI_127_2	UKN
estd218	SLI_127_3		null	null			null	SLI_127_3	UKN
estd218	SLI_127_4		null	null			null	SLI_127_4	UKN
estd218	SLI_128_1		null	null			null	SLI_128_1	UKN
estd218	SLI_128_2		null	null			null	SLI_128_2	UKN
estd218	SLI_128_3		null	null			null	SLI_128_3	UKN
estd218	SLI_128_4		null	null			null	SLI_128_4	UKN
estd218	SLI_129_1		null	null			null	SLI_129_1	UKN
estd218	SLI_129_2		null	null			null	SLI_129_2	UKN
estd218	SLI_129_3		null	null			null	SLI_129_3	UKN
estd218	SLI_129_4		null	null			null	SLI_129_4	UKN
estd218	SLI_12_1		null	null			null	SLI_12_1	UKN
estd218	SLI_12_2		null	null			null	SLI_12_2	UKN
estd218	SLI_12_3		null	null			null	SLI_12_3	UKN
estd218	SLI_130_1		null	null			null	SLI_130_1	UKN
estd218	SLI_130_2		null	null			null	SLI_130_2	UKN
estd218	SLI_130_3		null	null			null	SLI_130_3	UKN
estd218	SLI_131_1		null	null			null	SLI_131_1	UKN
estd218	SLI_131_2		null	null			null	SLI_131_2	UKN
estd218	SLI_131_3		null	null			null	SLI_131_3	UKN
estd218	SLI_131_4		null	null			null	SLI_131_4	UKN
estd218	SLI_131_5		null	null			null	SLI_131_5	UKN
estd218	SLI_132_1		null	null			null	SLI_132_1	UKN
estd218	SLI_132_2		null	null			null	SLI_132_2	UKN
estd218	SLI_132_3		null	null			null	SLI_132_3	UKN
estd218	SLI_133_1		null	null			null	SLI_133_1	UKN
estd218	SLI_133_2		null	null			null	SLI_133_2	UKN
estd218	SLI_133_3		null	null			null	SLI_133_3	UKN
estd218	SLI_133_4		null	null			null	SLI_133_4	UKN
estd218	SLI_134_1		null	null			null	SLI_134_1	UKN
estd218	SLI_135_1		null	null			null	SLI_135_1	UKN
estd218	SLI_135_2		null	null			null	SLI_135_2	UKN
estd218	SLI_135_3		null	null			null	SLI_135_3	UKN
estd218	SLI_135_4		null	null			null	SLI_135_4	UKN
estd218	SLI_136_1		null	null			null	SLI_136_1	UKN
estd218	SLI_136_2		null	null			null	SLI_136_2	UKN
estd218	SLI_136_3		null	null			null	SLI_136_3	UKN
estd218	SLI_137_1		null	null			null	SLI_137_1	UKN
estd218	SLI_137_2		null	null			null	SLI_137_2	UKN
estd218	SLI_137_3		null	null			null	SLI_137_3	UKN
estd218	SLI_138_1		null	null			null	SLI_138_1	UKN
estd218	SLI_138_2		null	null			null	SLI_138_2	UKN
estd218	SLI_138_3		null	null			null	SLI_138_3	UKN
estd218	SLI_139_1		null	null			null	SLI_139_1	UKN
estd218	SLI_139_2		null	null			null	SLI_139_2	UKN
estd218	SLI_139_3		null	null			null	SLI_139_3	UKN
estd218	SLI_13_1		null	null			null	SLI_13_1	UKN
estd218	SLI_13_2		null	null			null	SLI_13_2	UKN
estd218	SLI_140_1		null	null			null	SLI_140_1	UKN
estd218	SLI_140_2		null	null			null	SLI_140_2	UKN
estd218	SLI_141_1		null	null			null	SLI_141_1	UKN
estd218	SLI_142_1		null	null			null	SLI_142_1	UKN
estd218	SLI_142_2		null	null			null	SLI_142_2	UKN
estd218	SLI_143_1		null	null			null	SLI_143_1	UKN
estd218	SLI_143_2		null	null			null	SLI_143_2	UKN
estd218	SLI_144_1		null	null			null	SLI_144_1	UKN
estd218	SLI_144_2		null	null			null	SLI_144_2	UKN
estd218	SLI_144_3		null	null			null	SLI_144_3	UKN
estd218	SLI_145_1		null	null			null	SLI_145_1	UKN
estd218	SLI_146_1		null	null			null	SLI_146_1	UKN
estd218	SLI_146_2		null	null			null	SLI_146_2	UKN
estd218	SLI_146_3		null	null			null	SLI_146_3	UKN
estd218	SLI_147_1		null	null			null	SLI_147_1	UKN
estd218	SLI_147_2		null	null			null	SLI_147_2	UKN
estd218	SLI_147_3		null	null			null	SLI_147_3	UKN
estd218	SLI_147_4		null	null			null	SLI_147_4	UKN
estd218	SLI_147_5		null	null			null	SLI_147_5	UKN
estd218	SLI_148_1		null	null			null	SLI_148_1	UKN
estd218	SLI_148_2		null	null			null	SLI_148_2	UKN
estd218	SLI_149_1		null	null			null	SLI_149_1	UKN
estd218	SLI_149_2		null	null			null	SLI_149_2	UKN
estd218	SLI_149_3		null	null			null	SLI_149_3	UKN
estd218	SLI_149_4		null	null			null	SLI_149_4	UKN
estd218	SLI_14_1		null	null			null	SLI_14_1	UKN
estd218	SLI_14_2		null	null			null	SLI_14_2	UKN
estd218	SLI_150_1		null	null			null	SLI_150_1	UKN
estd218	SLI_150_2		null	null			null	SLI_150_2	UKN
estd218	SLI_150_3		null	null			null	SLI_150_3	UKN
estd218	SLI_151_1		null	null			null	SLI_151_1	UKN
estd218	SLI_152_1		null	null			null	SLI_152_1	UKN
estd218	SLI_153_1		null	null			null	SLI_153_1	UKN
estd218	SLI_154_1		null	null			null	SLI_154_1	UKN
estd218	SLI_154_2		null	null			null	SLI_154_2	UKN
estd218	SLI_154_3		null	null			null	SLI_154_3	UKN
estd218	SLI_155_1		null	null			null	SLI_155_1	UKN
estd218	SLI_155_2		null	null			null	SLI_155_2	UKN
estd218	SLI_155_3		null	null			null	SLI_155_3	UKN
estd218	SLI_156_1		null	null			null	SLI_156_1	UKN
estd218	SLI_156_2		null	null			null	SLI_156_2	UKN
estd218	SLI_156_3		null	null			null	SLI_156_3	UKN
estd218	SLI_157_1		null	null			null	SLI_157_1	UKN
estd218	SLI_157_2		null	null			null	SLI_157_2	UKN
estd218	SLI_157_3		null	null			null	SLI_157_3	UKN
estd218	SLI_158_1		null	null			null	SLI_158_1	UKN
estd218	SLI_158_2		null	null			null	SLI_158_2	UKN
estd218	SLI_158_3		null	null			null	SLI_158_3	UKN
estd218	SLI_158_4		null	null			null	SLI_158_4	UKN
estd218	SLI_159_1		null	null			null	SLI_159_1	UKN
estd218	SLI_159_2		null	null			null	SLI_159_2	UKN
estd218	SLI_15_1		null	null			null	SLI_15_1	UKN
estd218	SLI_160_1		null	null			null	SLI_160_1	UKN
estd218	SLI_16_1		null	null			null	SLI_16_1	UKN
estd218	SLI_16_2		null	null			null	SLI_16_2	UKN
estd218	SLI_16_3		null	null			null	SLI_16_3	UKN
estd218	SLI_16_4		null	null			null	SLI_16_4	UKN
estd218	SLI_17_1		null	null			null	SLI_17_1	UKN
estd218	SLI_17_2		null	null			null	SLI_17_2	UKN
estd218	SLI_17_3		null	null			null	SLI_17_3	UKN
estd218	SLI_18_1		null	null			null	SLI_18_1	UKN
estd218	SLI_18_2		null	null			null	SLI_18_2	UKN
estd218	SLI_19_1		null	null			null	SLI_19_1	UKN
estd218	SLI_19_2		null	null			null	SLI_19_2	UKN
estd218	SLI_1_1		null	null			null	SLI_1_1	UKN
estd218	SLI_1_2		null	null			null	SLI_1_2	UKN
estd218	SLI_1_3		null	null			null	SLI_1_3	UKN
estd218	SLI_20_1		null	null			null	SLI_20_1	UKN
estd218	SLI_20_2		null	null			null	SLI_20_2	UKN
estd218	SLI_20_3		null	null			null	SLI_20_3	UKN
estd218	SLI_20_4		null	null			null	SLI_20_4	UKN
estd218	SLI_21_1		null	null			null	SLI_21_1	UKN
estd218	SLI_21_2		null	null			null	SLI_21_2	UKN
estd218	SLI_21_3		null	null			null	SLI_21_3	UKN
estd218	SLI_22_1		null	null			null	SLI_22_1	UKN
estd218	SLI_22_2		null	null			null	SLI_22_2	UKN
estd218	SLI_22_3		null	null			null	SLI_22_3	UKN
estd218	SLI_23_1		null	null			null	SLI_23_1	UKN
estd218	SLI_23_2		null	null			null	SLI_23_2	UKN
estd218	SLI_24_1		null	null			null	SLI_24_1	UKN
estd218	SLI_24_2		null	null			null	SLI_24_2	UKN
estd218	SLI_24_3		null	null			null	SLI_24_3	UKN
estd218	SLI_25_1		null	null			null	SLI_25_1	UKN
estd218	SLI_25_2		null	null			null	SLI_25_2	UKN
estd218	SLI_25_3		null	null			null	SLI_25_3	UKN
estd218	SLI_26_1		null	null			null	SLI_26_1	UKN
estd218	SLI_26_2		null	null			null	SLI_26_2	UKN
estd218	SLI_27_1		null	null			null	SLI_27_1	UKN
estd218	SLI_27_2		null	null			null	SLI_27_2	UKN
estd218	SLI_28_1		null	null			null	SLI_28_1	UKN
estd218	SLI_29_1		null	null			null	SLI_29_1	UKN
estd218	SLI_29_2		null	null			null	SLI_29_2	UKN
estd218	SLI_29_3		null	null			null	SLI_29_3	UKN
estd218	SLI_2_1		null	null			null	SLI_2_1	UKN
estd218	SLI_2_2		null	null			null	SLI_2_2	UKN
estd218	SLI_2_3		null	null			null	SLI_2_3	UKN
estd218	SLI_30_1		null	null			null	SLI_30_1	UKN
estd218	SLI_30_2		null	null			null	SLI_30_2	UKN
estd218	SLI_30_3		null	null			null	SLI_30_3	UKN
estd218	SLI_30_4		null	null			null	SLI_30_4	UKN
estd218	SLI_30_5		null	null			null	SLI_30_5	UKN
estd218	SLI_31_1		null	null			null	SLI_31_1	UKN
estd218	SLI_31_2		null	null			null	SLI_31_2	UKN
estd218	SLI_32_1		null	null			null	SLI_32_1	UKN
estd218	SLI_32_2		null	null			null	SLI_32_2	UKN
estd218	SLI_32_3		null	null			null	SLI_32_3	UKN
estd218	SLI_32_4		null	null			null	SLI_32_4	UKN
estd218	SLI_32_5		null	null			null	SLI_32_5	UKN
estd218	SLI_33_1		null	null			null	SLI_33_1	UKN
estd218	SLI_33_2		null	null			null	SLI_33_2	UKN
estd218	SLI_33_3		null	null			null	SLI_33_3	UKN
estd218	SLI_33_4		null	null			null	SLI_33_4	UKN
estd218	SLI_34_1		null	null			null	SLI_34_1	UKN
estd218	SLI_34_2		null	null			null	SLI_34_2	UKN
estd218	SLI_34_3		null	null			null	SLI_34_3	UKN
estd218	SLI_34_4		null	null			null	SLI_34_4	UKN
estd218	SLI_35_1		null	null			null	SLI_35_1	UKN
estd218	SLI_36_1		null	null			null	SLI_36_1	UKN
estd218	SLI_36_2		null	null			null	SLI_36_2	UKN
estd218	SLI_36_3		null	null			null	SLI_36_3	UKN
estd218	SLI_37_1		null	null			null	SLI_37_1	UKN
estd218	SLI_37_2		null	null			null	SLI_37_2	UKN
estd218	SLI_37_3		null	null			null	SLI_37_3	UKN
estd218	SLI_37_4		null	null			null	SLI_37_4	UKN
estd218	SLI_38_1		null	null			null	SLI_38_1	UKN
estd218	SLI_38_2		null	null			null	SLI_38_2	UKN
estd218	SLI_38_3		null	null			null	SLI_38_3	UKN
estd218	SLI_39_1		null	null			null	SLI_39_1	UKN
estd218	SLI_39_2		null	null			null	SLI_39_2	UKN
estd218	SLI_3_1		null	null			null	SLI_3_1	UKN
estd218	SLI_3_2		null	null			null	SLI_3_2	UKN
estd218	SLI_40_1		null	null			null	SLI_40_1	UKN
estd218	SLI_40_2		null	null			null	SLI_40_2	UKN
estd218	SLI_40_3		null	null			null	SLI_40_3	UKN
estd218	SLI_41_1		null	null			null	SLI_41_1	UKN
estd218	SLI_41_2		null	null			null	SLI_41_2	UKN
estd218	SLI_42_1		null	null			null	SLI_42_1	UKN
estd218	SLI_42_2		null	null			null	SLI_42_2	UKN
estd218	SLI_43_1		null	null			null	SLI_43_1	UKN
estd218	SLI_43_2		null	null			null	SLI_43_2	UKN
estd218	SLI_43_3		null	null			null	SLI_43_3	UKN
estd218	SLI_43_4		null	null			null	SLI_43_4	UKN
estd218	SLI_44_1		null	null			null	SLI_44_1	UKN
estd218	SLI_44_2		null	null			null	SLI_44_2	UKN
estd218	SLI_44_3		null	null			null	SLI_44_3	UKN
estd218	SLI_45_1		null	null			null	SLI_45_1	UKN
estd218	SLI_45_2		null	null			null	SLI_45_2	UKN
estd218	SLI_45_3		null	null			null	SLI_45_3	UKN
estd218	SLI_46_1		null	null			null	SLI_46_1	UKN
estd218	SLI_46_2		null	null			null	SLI_46_2	UKN
estd218	SLI_46_3		null	null			null	SLI_46_3	UKN
estd218	SLI_46_4		null	null			null	SLI_46_4	UKN
estd218	SLI_47_1		null	null			null	SLI_47_1	UKN
estd218	SLI_47_2		null	null			null	SLI_47_2	UKN
estd218	SLI_47_3		null	null			null	SLI_47_3	UKN
estd218	SLI_48_1		null	null			null	SLI_48_1	UKN
estd218	SLI_48_2		null	null			null	SLI_48_2	UKN
estd218	SLI_48_3		null	null			null	SLI_48_3	UKN
estd218	SLI_49_1		null	null			null	SLI_49_1	UKN
estd218	SLI_49_2		null	null			null	SLI_49_2	UKN
estd218	SLI_4_1		null	null			null	SLI_4_1	UKN
estd218	SLI_4_2		null	null			null	SLI_4_2	UKN
estd218	SLI_50_1		null	null			null	SLI_50_1	UKN
estd218	SLI_50_2		null	null			null	SLI_50_2	UKN
estd218	SLI_50_3		null	null			null	SLI_50_3	UKN
estd218	SLI_50_4		null	null			null	SLI_50_4	UKN
estd218	SLI_51_1		null	null			null	SLI_51_1	UKN
estd218	SLI_51_2		null	null			null	SLI_51_2	UKN
estd218	SLI_51_3		null	null			null	SLI_51_3	UKN
estd218	SLI_51_4		null	null			null	SLI_51_4	UKN
estd218	SLI_52_1		null	null			null	SLI_52_1	UKN
estd218	SLI_52_2		null	null			null	SLI_52_2	UKN
estd218	SLI_52_3		null	null			null	SLI_52_3	UKN
estd218	SLI_53_1		null	null			null	SLI_53_1	UKN
estd218	SLI_53_2		null	null			null	SLI_53_2	UKN
estd218	SLI_53_3		null	null			null	SLI_53_3	UKN
estd218	SLI_54_1		null	null			null	SLI_54_1	UKN
estd218	SLI_54_2		null	null			null	SLI_54_2	UKN
estd218	SLI_54_3		null	null			null	SLI_54_3	UKN
estd218	SLI_54_4		null	null			null	SLI_54_4	UKN
estd218	SLI_54_5		null	null			null	SLI_54_5	UKN
estd218	SLI_55_1		null	null			null	SLI_55_1	UKN
estd218	SLI_55_2		null	null			null	SLI_55_2	UKN
estd218	SLI_55_3		null	null			null	SLI_55_3	UKN
estd218	SLI_55_4		null	null			null	SLI_55_4	UKN
estd218	SLI_56_1		null	null			null	SLI_56_1	UKN
estd218	SLI_56_2		null	null			null	SLI_56_2	UKN
estd218	SLI_57_1		null	null			null	SLI_57_1	UKN
estd218	SLI_57_2		null	null			null	SLI_57_2	UKN
estd218	SLI_57_3		null	null			null	SLI_57_3	UKN
estd218	SLI_57_4		null	null			null	SLI_57_4	UKN
estd218	SLI_58_1		null	null			null	SLI_58_1	UKN
estd218	SLI_58_2		null	null			null	SLI_58_2	UKN
estd218	SLI_58_3		null	null			null	SLI_58_3	UKN
estd218	SLI_58_4		null	null			null	SLI_58_4	UKN
estd218	SLI_59_1		null	null			null	SLI_59_1	UKN
estd218	SLI_59_2		null	null			null	SLI_59_2	UKN
estd218	SLI_59_3		null	null			null	SLI_59_3	UKN
estd218	SLI_59_4		null	null			null	SLI_59_4	UKN
estd218	SLI_5_1		null	null			null	SLI_5_1	UKN
estd218	SLI_5_2		null	null			null	SLI_5_2	UKN
estd218	SLI_5_3		null	null			null	SLI_5_3	UKN
estd218	SLI_5_4		null	null			null	SLI_5_4	UKN
estd218	SLI_60_1		null	null			null	SLI_60_1	UKN
estd218	SLI_61_1		null	null			null	SLI_61_1	UKN
estd218	SLI_61_2		null	null			null	SLI_61_2	UKN
estd218	SLI_62_1		null	null			null	SLI_62_1	UKN
estd218	SLI_62_2		null	null			null	SLI_62_2	UKN
estd218	SLI_62_3		null	null			null	SLI_62_3	UKN
estd218	SLI_62_4		null	null			null	SLI_62_4	UKN
estd218	SLI_63_1		null	null			null	SLI_63_1	UKN
estd218	SLI_63_2		null	null			null	SLI_63_2	UKN
estd218	SLI_63_3		null	null			null	SLI_63_3	UKN
estd218	SLI_63_4		null	null			null	SLI_63_4	UKN
estd218	SLI_64_1		null	null			null	SLI_64_1	UKN
estd218	SLI_64_2		null	null			null	SLI_64_2	UKN
estd218	SLI_64_3		null	null			null	SLI_64_3	UKN
estd218	SLI_65_1		null	null			null	SLI_65_1	UKN
estd218	SLI_65_2		null	null			null	SLI_65_2	UKN
estd218	SLI_65_3		null	null			null	SLI_65_3	UKN
estd218	SLI_65_4		null	null			null	SLI_65_4	UKN
estd218	SLI_65_5		null	null			null	SLI_65_5	UKN
estd218	SLI_66_1		null	null			null	SLI_66_1	UKN
estd218	SLI_66_2		null	null			null	SLI_66_2	UKN
estd218	SLI_66_3		null	null			null	SLI_66_3	UKN
estd218	SLI_66_4		null	null			null	SLI_66_4	UKN
estd218	SLI_66_5		null	null			null	SLI_66_5	UKN
estd218	SLI_66_6		null	null			null	SLI_66_6	UKN
estd218	SLI_67_1		null	null			null	SLI_67_1	UKN
estd218	SLI_67_2		null	null			null	SLI_67_2	UKN
estd218	SLI_67_3		null	null			null	SLI_67_3	UKN
estd218	SLI_68_1		null	null			null	SLI_68_1	UKN
estd218	SLI_68_2		null	null			null	SLI_68_2	UKN
estd218	SLI_68_3		null	null			null	SLI_68_3	UKN
estd218	SLI_68_4		null	null			null	SLI_68_4	UKN
estd218	SLI_68_5		null	null			null	SLI_68_5	UKN
estd218	SLI_69_1		null	null			null	SLI_69_1	UKN
estd218	SLI_69_2		null	null			null	SLI_69_2	UKN
estd218	SLI_6_1		null	null			null	SLI_6_1	UKN
estd218	SLI_6_2		null	null			null	SLI_6_2	UKN
estd218	SLI_6_3		null	null			null	SLI_6_3	UKN
estd218	SLI_70_1		null	null			null	SLI_70_1	UKN
estd218	SLI_70_2		null	null			null	SLI_70_2	UKN
estd218	SLI_70_3		null	null			null	SLI_70_3	UKN
estd218	SLI_71_1		null	null			null	SLI_71_1	UKN
estd218	SLI_71_2		null	null			null	SLI_71_2	UKN
estd218	SLI_71_3		null	null			null	SLI_71_3	UKN
estd218	SLI_72_1		null	null			null	SLI_72_1	UKN
estd218	SLI_72_2		null	null			null	SLI_72_2	UKN
estd218	SLI_72_3		null	null			null	SLI_72_3	UKN
estd218	SLI_72_4		null	null			null	SLI_72_4	UKN
estd218	SLI_72_5		null	null			null	SLI_72_5	UKN
estd218	SLI_72_6		null	null			null	SLI_72_6	UKN
estd218	SLI_73_1		null	null			null	SLI_73_1	UKN
estd218	SLI_73_2		null	null			null	SLI_73_2	UKN
estd218	SLI_73_3		null	null			null	SLI_73_3	UKN
estd218	SLI_74_1		null	null			null	SLI_74_1	UKN
estd218	SLI_74_2		null	null			null	SLI_74_2	UKN
estd218	SLI_74_3		null	null			null	SLI_74_3	UKN
estd218	SLI_75_1		null	null			null	SLI_75_1	UKN
estd218	SLI_75_2		null	null			null	SLI_75_2	UKN
estd218	SLI_75_3		null	null			null	SLI_75_3	UKN
estd218	SLI_75_4		null	null			null	SLI_75_4	UKN
estd218	SLI_76_1		null	null			null	SLI_76_1	UKN
estd218	SLI_76_2		null	null			null	SLI_76_2	UKN
estd218	SLI_76_3		null	null			null	SLI_76_3	UKN
estd218	SLI_76_4		null	null			null	SLI_76_4	UKN
estd218	SLI_77_1		null	null			null	SLI_77_1	UKN
estd218	SLI_77_2		null	null			null	SLI_77_2	UKN
estd218	SLI_77_3		null	null			null	SLI_77_3	UKN
estd218	SLI_77_4		null	null			null	SLI_77_4	UKN
estd218	SLI_78_1		null	null			null	SLI_78_1	UKN
estd218	SLI_78_2		null	null			null	SLI_78_2	UKN
estd218	SLI_78_3		null	null			null	SLI_78_3	UKN
estd218	SLI_78_4		null	null			null	SLI_78_4	UKN
estd218	SLI_79_1		null	null			null	SLI_79_1	UKN
estd218	SLI_79_2		null	null			null	SLI_79_2	UKN
estd218	SLI_79_3		null	null			null	SLI_79_3	UKN
estd218	SLI_79_4		null	null			null	SLI_79_4	UKN
estd218	SLI_7_1		null	null			null	SLI_7_1	UKN
estd218	SLI_7_2		null	null			null	SLI_7_2	UKN
estd218	SLI_80_1		null	null			null	SLI_80_1	UKN
estd218	SLI_80_2		null	null			null	SLI_80_2	UKN
estd218	SLI_80_3		null	null			null	SLI_80_3	UKN
estd218	SLI_80_4		null	null			null	SLI_80_4	UKN
estd218	SLI_81_1		null	null			null	SLI_81_1	UKN
estd218	SLI_81_2		null	null			null	SLI_81_2	UKN
estd218	SLI_81_3		null	null			null	SLI_81_3	UKN
estd218	SLI_82_1		null	null			null	SLI_82_1	UKN
estd218	SLI_82_2		null	null			null	SLI_82_2	UKN
estd218	SLI_82_3		null	null			null	SLI_82_3	UKN
estd218	SLI_83_1		null	null			null	SLI_83_1	UKN
estd218	SLI_83_2		null	null			null	SLI_83_2	UKN
estd218	SLI_83_3		null	null			null	SLI_83_3	UKN
estd218	SLI_83_4		null	null			null	SLI_83_4	UKN
estd218	SLI_84_1		null	null			null	SLI_84_1	UKN
estd218	SLI_84_2		null	null			null	SLI_84_2	UKN
estd218	SLI_84_3		null	null			null	SLI_84_3	UKN
estd218	SLI_85_1		null	null			null	SLI_85_1	UKN
estd218	SLI_85_2		null	null			null	SLI_85_2	UKN
estd218	SLI_85_3		null	null			null	SLI_85_3	UKN
estd218	SLI_85_4		null	null			null	SLI_85_4	UKN
estd218	SLI_86_1		null	null			null	SLI_86_1	UKN
estd218	SLI_87_1		null	null			null	SLI_87_1	UKN
estd218	SLI_87_2		null	null			null	SLI_87_2	UKN
estd218	SLI_87_3		null	null			null	SLI_87_3	UKN
estd218	SLI_87_4		null	null			null	SLI_87_4	UKN
estd218	SLI_88_1		null	null			null	SLI_88_1	UKN
estd218	SLI_88_2		null	null			null	SLI_88_2	UKN
estd218	SLI_88_3		null	null			null	SLI_88_3	UKN
estd218	SLI_88_4		null	null			null	SLI_88_4	UKN
estd218	SLI_89_1		null	null			null	SLI_89_1	UKN
estd218	SLI_89_2		null	null			null	SLI_89_2	UKN
estd218	SLI_89_3		null	null			null	SLI_89_3	UKN
estd218	SLI_89_4		null	null			null	SLI_89_4	UKN
estd218	SLI_8_1		null	null			null	SLI_8_1	UKN
estd218	SLI_8_2		null	null			null	SLI_8_2	UKN
estd218	SLI_90_1		null	null			null	SLI_90_1	UKN
estd218	SLI_90_2		null	null			null	SLI_90_2	UKN
estd218	SLI_91_1		null	null			null	SLI_91_1	UKN
estd218	SLI_91_2		null	null			null	SLI_91_2	UKN
estd218	SLI_91_3		null	null			null	SLI_91_3	UKN
estd218	SLI_91_4		null	null			null	SLI_91_4	UKN
estd218	SLI_92_1		null	null			null	SLI_92_1	UKN
estd218	SLI_92_2		null	null			null	SLI_92_2	UKN
estd218	SLI_93_1		null	null			null	SLI_93_1	UKN
estd218	SLI_93_2		null	null			null	SLI_93_2	UKN
estd218	SLI_93_3		null	null			null	SLI_93_3	UKN
estd218	SLI_93_4		null	null			null	SLI_93_4	UKN
estd218	SLI_94_1		null	null			null	SLI_94_1	UKN
estd218	SLI_94_2		null	null			null	SLI_94_2	UKN
estd218	SLI_94_3		null	null			null	SLI_94_3	UKN
estd218	SLI_94_4		null	null			null	SLI_94_4	UKN
estd218	SLI_95_1		null	null			null	SLI_95_1	UKN
estd218	SLI_95_2		null	null			null	SLI_95_2	UKN
estd218	SLI_95_3		null	null			null	SLI_95_3	UKN
estd218	SLI_96_1		null	null			null	SLI_96_1	UKN
estd218	SLI_96_2		null	null			null	SLI_96_2	UKN
estd218	SLI_96_3		null	null			null	SLI_96_3	UKN
estd218	SLI_97_1		null	null			null	SLI_97_1	UKN
estd218	SLI_97_2		null	null			null	SLI_97_2	UKN
estd218	SLI_97_3		null	null			null	SLI_97_3	UKN
estd218	SLI_97_4		null	null			null	SLI_97_4	UKN
estd218	SLI_97_5		null	null			null	SLI_97_5	UKN
estd218	SLI_98_1		null	null			null	SLI_98_1	UKN
estd218	SLI_98_2		null	null			null	SLI_98_2	UKN
estd218	SLI_98_3		null	null			null	SLI_98_3	UKN
estd218	SLI_98_4		null	null			null	SLI_98_4	UKN
estd218	SLI_99_1		null	null			null	SLI_99_1	UKN
estd218	SLI_99_2		null	null			null	SLI_99_2	UKN
estd218	SLI_99_3		null	null			null	SLI_99_3	UKN
estd218	SLI_99_4		null	null			null	SLI_99_4	UKN
estd218	SLI_9_1		null	null			null	SLI_9_1	UKN
estd218	SLI_9_2		null	null			null	SLI_9_2	UKN
estd220	FR-01		null	null			null	FR-01	UKN
estd220	FR-02		null	null			null	FR-02	UKN
estd220	FR-02-Sib		null	null			null	FR-02-Sib	UKN
estd220	FR-03		null	null			null	FR-03	UKN
estd220	FR-03-Sib		null	null			null	FR-03-Sib	UKN
estd220	FR-04		null	null			null	FR-04	UKN
estd220	FR-05		null	null			null	FR-05	UKN
estd220	FR-06		null	null			null	FR-06	UKN
estd220	FR-07		null	null			null	FR-07	UKN
estd220	FR-07-Sib		null	null			null	FR-07-Sib	UKN
estd220	FR-08		null	null			null	FR-08	UKN
estd220	FR-08-Sib		null	null			null	FR-08-Sib	UKN
estd220	FR-09		null	null			null	FR-09	UKN
estd220	FR-09-SibA		null	null			null	FR-09-SibA	UKN
estd220	FR-09-SibB		null	null			null	FR-09-SibB	UKN
estd220	FR-10		null	null			null	FR-10	UKN
estd220	FR-10-Sib		null	null			null	FR-10-Sib	UKN
estd220	FR-11		null	null			null	FR-11	UKN
estd220	FR-12		null	null			null	FR-12	UKN
estd220	FR-12-Sib		null	null			null	FR-12-Sib	UKN
estd220	FR-13		null	null			null	FR-13	UKN
estd220	FR-14		null	null			null	FR-14	UKN
estd220	FR-15		null	null			null	FR-15	UKN
estd220	FR-15-Sib		null	null			null	FR-15-Sib	UKN
estd220	FR-16		null	null			null	FR-16	UKN
estd220	FR-17		null	null			null	FR-17	UKN
estd220	FR-18		null	null			null	FR-18	UKN
estd220	FR-19		null	null			null	FR-19	UKN
estd220	FR-20		null	null			null	FR-20	UKN
estd220	FR-20-Sib		null	null			null	FR-20-Sib	UKN
estd220	FR-21		null	null			null	FR-21	UKN
estd220	FR-22		null	null			null	FR-22	UKN
estd220	FR-22-Sib		null	null			null	FR-22-Sib	UKN
estd220	FR-23		null	null			null	FR-23	UKN
estd220	FR-23-Sib		null	null			null	FR-23-Sib	UKN
estd220	FR-24		null	null			null	FR-24	UKN
estd220	FR-25		null	null			null	FR-25	UKN
estd220	FR-25-Sib		null	null			null	FR-25-Sib	UKN
estd220	FR-27		null	null			null	FR-27	UKN
estd220	FR-28		null	null			null	FR-28	UKN
estd220	FR-29		null	null			null	FR-29	UKN
estd220	FR-30		null	null			null	FR-30	UKN
estd220	FR-31		null	null			null	FR-31	UKN
estd220	FR-32		null	null			null	FR-32	UKN
estd220	FR-33		null	null			null	FR-33	UKN
estd220	FR-34		null	null			null	FR-34	UKN
estd220	FR-35		null	null			null	FR-35	UKN
estd220	FR-36		null	null			null	FR-36	UKN
estd220	FR-37		null	null			null	FR-37	UKN
estd220	FR-37-Sib		null	null			null	FR-37-Sib	UKN
estd220	FR-38		null	null			null	FR-38	UKN
estd220	FR-39		null	null			null	FR-39	UKN
estd220	FR-39-Sib		null	null			null	FR-39-Sib	UKN
estd220	FR-40		null	null			null	FR-40	UKN
estd220	FR-42		null	null			null	FR-42	UKN
estd220	FR-44		null	null			null	FR-44	UKN
estd220	FR-44-Sib		null	null			null	FR-44-Sib	UKN
estd220	FR-45		null	null			null	FR-45	UKN
estd220	FR-46		null	null			null	FR-46	UKN
estd220	FR-47		null	null			null	FR-47	UKN
estd220	FR-48		null	null			null	FR-48	UKN
estd220	FR-49		null	null			null	FR-49	UKN
estd220	LI-01		null	null			null	LI-01	UKN
estd220	LI-02		null	null			null	LI-02	UKN
estd220	LI-03		null	null			null	LI-03	UKN
estd220	LI-04		null	null			null	LI-04	UKN
estd220	LI-05		null	null			null	LI-05	UKN
estd220	LI-06		null	null			null	LI-06	UKN
estd220	LI-06-Sib		null	null			null	LI-06-Sib	UKN
estd220	LI-07		null	null			null	LI-07	UKN
estd220	LI-08		null	null			null	LI-08	UKN
estd220	LI-09		null	null			null	LI-09	UKN
estd220	LI-10		null	null			null	LI-10	UKN
estd220	LI-10-Sib(TD-05)		null	null			null	LI-10-Sib(TD-05)	UKN
estd220	LI-11		null	null			null	LI-11	UKN
estd220	LI-12		null	null			null	LI-12	UKN
estd220	LI-13		null	null			null	LI-13	UKN
estd220	LI-14		null	null			null	LI-14	UKN
estd220	LI-14-Sib		null	null			null	LI-14-Sib	UKN
estd220	LI-15		null	null			null	LI-15	UKN
estd220	LI-16 (proband 62)		null	null			null	LI-16 (proband 62)	UKN
estd220	Sib-LI-1		null	null			null	Sib-LI-1	UKN
estd220	Sib-LI-2		null	null			null	Sib-LI-2	UKN
estd220	TD-01		null	null			null	TD-01	UKN
estd220	TD-03		null	null			null	TD-03	UKN
estd220	TD-04		null	null			null	TD-04	UKN
estd220	TD-06		null	null			null	TD-06	UKN
estd220	TD-07		null	null			null	TD-07	UKN
estd220	TD-09		null	null			null	TD-09	UKN
estd220	TD-10		null	null			null	TD-10	UKN
estd220	TD-11		null	null			null	TD-11	UKN
estd221	C010001		null	null	Estonia	Male	null	C010001	NFE
estd221	C010002		null	null	Estonia	Female	null	C010002	NFE
estd221	C010003		null	null	Estonia	Female	null	C010003	NFE
estd221	C010004		null	null	Estonia	Female	null	C010004	NFE
estd221	C010008		null	null	Estonia	Male	null	C010008	NFE
estd221	C010009		null	null	Estonia	Female	null	C010009	NFE
estd221	C010010		null	null	Estonia	Male	null	C010010	NFE
estd221	C010012		null	null	Estonia	Male	null	C010012	NFE
estd221	C010014		null	null	Estonia	Female	null	C010014	NFE
estd221	C010015		null	null	Estonia	Female	null	C010015	NFE
estd221	C010016		null	null	Estonia	Male	null	C010016	NFE
estd221	C010017		null	null	Estonia	Female	null	C010017	NFE
estd221	C010018		null	null	Estonia	Male	null	C010018	NFE
estd221	C010019		null	null	Estonia	Female	null	C010019	NFE
estd221	C010020		null	null	Estonia	Male	null	C010020	NFE
estd221	C010021		null	null	Estonia	Female	null	C010021	NFE
estd221	C010022		null	null	Estonia	Female	null	C010022	NFE
estd221	C010023		null	null	Estonia	Male	null	C010023	NFE
estd221	C010024		null	null	Estonia	Male	null	C010024	NFE
estd221	C010025		null	null	Estonia	Female	null	C010025	NFE
estd221	C010026		null	null	Estonia	Female	null	C010026	NFE
estd221	C010036		null	null	Estonia	Male	null	C010036	NFE
estd221	C010037		null	null	Estonia	Female	null	C010037	NFE
estd221	C010038		null	null	Estonia	Female	null	C010038	NFE
estd221	C010039		null	null	Estonia	Female	null	C010039	NFE
estd221	C010040		null	null	Estonia	Male	null	C010040	NFE
estd221	C010041		null	null	Estonia	Female	null	C010041	NFE
estd221	C010042		null	null	Estonia	Female	null	C010042	NFE
estd221	C010043		null	null	Estonia	Male	null	C010043	NFE
estd221	C010044		null	null	Estonia	Female	null	C010044	NFE
estd221	C010045		null	null	Estonia	Female	null	C010045	NFE
estd221	C010046		null	null	Estonia	Male	null	C010046	NFE
estd221	C010047		null	null	Estonia	Female	null	C010047	NFE
estd221	C010048		null	null	Estonia	Male	null	C010048	NFE
estd221	C010049		null	null	Estonia	Male	null	C010049	NFE
estd221	C010050		null	null	Estonia	Female	null	C010050	NFE
estd221	C010051		null	null	Estonia	Male	null	C010051	NFE
estd221	C010052		null	null	Estonia	Female	null	C010052	NFE
estd221	C010053		null	null	Estonia	Male	null	C010053	NFE
estd221	C010054		null	null	Estonia	Female	null	C010054	NFE
estd221	C010055		null	null	Estonia	Male	null	C010055	NFE
estd221	C010062		null	null	Estonia	Male	null	C010062	NFE
estd221	C010063		null	null	Estonia	Female	null	C010063	NFE
estd221	C010064		null	null	Estonia	Male	null	C010064	NFE
estd221	C010065		null	null	Estonia	Male	null	C010065	NFE
estd221	C010066		null	null	Estonia	Male	null	C010066	NFE
estd221	C010067		null	null	Estonia	Female	null	C010067	NFE
estd221	C010068		null	null	Estonia	Male	null	C010068	NFE
estd221	C010069		null	null	Estonia	Male	null	C010069	NFE
estd221	C010073		null	null	Estonia	Female	null	C010073	NFE
estd221	C010074		null	null	Estonia	Female	null	C010074	NFE
estd221	C010075		null	null	Estonia	Male	null	C010075	NFE
estd221	C010076		null	null	Estonia	Female	null	C010076	NFE
estd221	C010077		null	null	Estonia	Female	null	C010077	NFE
estd221	C010078		null	null	Estonia	Male	null	C010078	NFE
estd221	C010079		null	null	Estonia	Female	null	C010079	NFE
estd221	C010080		null	null	Estonia	Female	null	C010080	NFE
estd221	C010081		null	null	Estonia	Male	null	C010081	NFE
estd221	C010082		null	null	Estonia	Female	null	C010082	NFE
estd221	C010083		null	null	Estonia	Female	null	C010083	NFE
estd221	C010084		null	null	Estonia	Male	null	C010084	NFE
estd221	C010085		null	null	Estonia	Female	null	C010085	NFE
estd221	C010086		null	null	Estonia	Female	null	C010086	NFE
estd221	C010087		null	null	Estonia	Female	null	C010087	NFE
estd221	C010093		null	null	Estonia	Male	null	C010093	NFE
estd221	C010094		null	null	Estonia	Female	null	C010094	NFE
estd221	C010095		null	null	Estonia	Female	null	C010095	NFE
estd221	C010100		null	null	Estonia	Male	null	C010100	NFE
estd221	C010101		null	null	Estonia	Female	null	C010101	NFE
estd221	C010102		null	null	Estonia	Female	null	C010102	NFE
estd221	C010103		null	null	Estonia	Male	null	C010103	NFE
estd221	C010104		null	null	Estonia	Female	null	C010104	NFE
estd221	C010109		null	null	Estonia	Male	null	C010109	NFE
estd221	C010110		null	null	Estonia	Female	null	C010110	NFE
estd221	C010111		null	null	Estonia	Male	null	C010111	NFE
estd221	C010113		null	null	Estonia	Female	null	C010113	NFE
estd221	C010114		null	null	Estonia	Male	null	C010114	NFE
estd221	C010115		null	null	Estonia	Female	null	C010115	NFE
estd221	C010116		null	null	Estonia	Male	null	C010116	NFE
estd221	C010117		null	null	Estonia	Female	null	C010117	NFE
estd221	C010118		null	null	Estonia	Male	null	C010118	NFE
estd221	C010119		null	null	Estonia	Male	null	C010119	NFE
estd221	C010120		null	null	Estonia	Female	null	C010120	NFE
estd221	C010121		null	null	Estonia	Female	null	C010121	NFE
estd221	C010122		null	null	Estonia	Male	null	C010122	NFE
estd221	C010123		null	null	Estonia	Female	null	C010123	NFE
estd221	C010124		null	null	Estonia	Male	null	C010124	NFE
estd221	C010125		null	null	Estonia	Male	null	C010125	NFE
estd221	C010127		null	null	Estonia	Female	null	C010127	NFE
estd221	C010128		null	null	Estonia	Female	null	C010128	NFE
estd221	C010129		null	null	Estonia	Female	null	C010129	NFE
estd221	C010130		null	null	Estonia	Male	null	C010130	NFE
estd221	C010131		null	null	Estonia	Female	null	C010131	NFE
estd221	C010132		null	null	Estonia	Male	null	C010132	NFE
estd221	C010133		null	null	Estonia	Male	null	C010133	NFE
estd221	C010134		null	null	Estonia	Female	null	C010134	NFE
estd221	C010135		null	null	Estonia	Male	null	C010135	NFE
estd221	C010138		null	null	Estonia	Male	null	C010138	NFE
estd221	C010139		null	null	Estonia	Male	null	C010139	NFE
estd221	C010140		null	null	Estonia	Female	null	C010140	NFE
estd221	C010141		null	null	Estonia	Female	null	C010141	NFE
estd221	C010142		null	null	Estonia	Male	null	C010142	NFE
estd221	C010143		null	null	Estonia	Female	null	C010143	NFE
estd221	C010144		null	null	Estonia	Female	null	C010144	NFE
estd221	C010145		null	null	Estonia	Male	null	C010145	NFE
estd221	C010146		null	null	Estonia	Female	null	C010146	NFE
estd221	C010147		null	null	Estonia	Male	null	C010147	NFE
estd221	C010148		null	null	Estonia	Male	null	C010148	NFE
estd221	C010150		null	null	Estonia	Male	null	C010150	NFE
estd226	estd226_1		null	null	Russian	Male	null	1	NFE
estd228	estd228_1194		null	null			null	1194	UKN
estd228	estd228_1246		null	null			null	1246	UKN
estd228	estd228_1449		null	null			null	1449	UKN
estd228	estd228_1510		null	null			null	1510	UKN
estd228	estd228_1514		null	null			null	1514	UKN
estd228	estd228_1977		null	null			null	1977	UKN
estd228	estd228_2014		null	null			null	2014	UKN
estd228	estd228_2193		null	null			null	2193	UKN
estd228	estd228_377		null	null			null	377	UKN
estd228	estd228_555		null	null			null	555	UKN
estd228	estd228_659		null	null			null	659	UKN
estd228	estd228_753		null	null			null	753	UKN
estd229	DGMQ-31005		null	null	Qatari		null	DGMQ-31005	OTH
estd229	DGMQ-31029		null	null	Qatari		null	DGMQ-31029	OTH
estd229	DGMQ-31030		null	null	Qatari		null	DGMQ-31030	OTH
estd229	DGMQ-31036		null	null	Qatari		null	DGMQ-31036	OTH
estd229	DGMQ-31058		null	null	Qatari		null	DGMQ-31058	OTH
estd229	DGMQ-31105		null	null	Qatari		null	DGMQ-31105	OTH
estd229	DGMQ-31108		null	null	Qatari		null	DGMQ-31108	OTH
estd229	DGMQ-31123		null	null	Qatari		null	DGMQ-31123	OTH
estd229	DGMQ-31125		null	null	Qatari		null	DGMQ-31125	OTH
estd229	DGMQ-31129		null	null	Qatari		null	DGMQ-31129	OTH
estd229	DGMQ-31131		null	null	Qatari		null	DGMQ-31131	OTH
estd229	DGMQ-31177		null	null	Qatari		null	DGMQ-31177	OTH
estd229	DGMQ-31226		null	null	Qatari		null	DGMQ-31226	OTH
estd229	DGMQ-31230		null	null	Qatari		null	DGMQ-31230	OTH
estd229	DGMQ-31237		null	null	Qatari		null	DGMQ-31237	OTH
estd229	DGMQ-31244		null	null	Qatari		null	DGMQ-31244	OTH
estd229	DGMQ-31245		null	null	Qatari		null	DGMQ-31245	OTH
estd229	DGMQ-31254		null	null	Qatari		null	DGMQ-31254	OTH
estd229	DGMQ-31269		null	null	Qatari		null	DGMQ-31269	OTH
estd229	DGMQ-31274		null	null	Qatari		null	DGMQ-31274	OTH
estd229	DGMQ-31406		null	null	Qatari		null	DGMQ-31406	OTH
estd229	DGMQ-31416		null	null	Qatari		null	DGMQ-31416	OTH
estd229	DGMQ-31425		null	null	Qatari		null	DGMQ-31425	OTH
estd229	DGMQ-31433		null	null	Qatari		null	DGMQ-31433	OTH
estd229	DGMQ-31444		null	null	Qatari		null	DGMQ-31444	OTH
estd229	DGMQ-31449		null	null	Qatari		null	DGMQ-31449	OTH
estd229	DGMQ-31452		null	null	Qatari		null	DGMQ-31452	OTH
estd229	DGMQ-31455		null	null	Qatari		null	DGMQ-31455	OTH
estd229	DGMQ-31470		null	null	Qatari		null	DGMQ-31470	OTH
estd229	DGMQ-31489		null	null	Qatari		null	DGMQ-31489	OTH
estd229	DGMQ-31497		null	null	Qatari		null	DGMQ-31497	OTH
estd229	DGMQ-31508		null	null	Qatari		null	DGMQ-31508	OTH
estd229	DGMQ-31513		null	null	Qatari		null	DGMQ-31513	OTH
estd229	DGMQ-31514		null	null	Qatari		null	DGMQ-31514	OTH
estd229	DGMQ-31516		null	null	Qatari		null	DGMQ-31516	OTH
estd229	DGMQ-31529		null	null	Qatari		null	DGMQ-31529	OTH
estd229	DGMQ-31537		null	null	Qatari		null	DGMQ-31537	OTH
estd229	DGMQ-31552		null	null	Qatari		null	DGMQ-31552	OTH
estd229	DGMQ-31556		null	null	Qatari		null	DGMQ-31556	OTH
estd229	DGMQ-31568		null	null	Qatari		null	DGMQ-31568	OTH
estd229	DGMQ-31574		null	null	Qatari		null	DGMQ-31574	OTH
estd229	DGMQ-31582		null	null	Qatari		null	DGMQ-31582	OTH
estd229	DGMQ-31583		null	null	Qatari		null	DGMQ-31583	OTH
estd229	DGMQ-31601		null	null	Qatari		null	DGMQ-31601	OTH
estd229	DGMQ-31606		null	null	Qatari		null	DGMQ-31606	OTH
estd229	DGMQ-31607		null	null	Qatari		null	DGMQ-31607	OTH
estd229	DGMQ-31609		null	null	Qatari		null	DGMQ-31609	OTH
estd229	DGMQ-31611		null	null	Qatari		null	DGMQ-31611	OTH
estd229	DGMQ-31614		null	null	Qatari		null	DGMQ-31614	OTH
estd229	DGMQ-31617		null	null	Qatari		null	DGMQ-31617	OTH
estd229	DGMQ-31623		null	null	Qatari		null	DGMQ-31623	OTH
estd229	DGMQ-31625		null	null	Qatari		null	DGMQ-31625	OTH
estd229	DGMQ-31639		null	null	Qatari		null	DGMQ-31639	OTH
estd229	DGMQ-31641		null	null	Qatari		null	DGMQ-31641	OTH
estd229	DGMQ-31643		null	null	Qatari		null	DGMQ-31643	OTH
estd229	DGMQ-31644		null	null	Qatari		null	DGMQ-31644	OTH
estd229	DGMQ-31705		null	null	Qatari		null	DGMQ-31705	OTH
estd229	DGMQ-31711		null	null	Qatari		null	DGMQ-31711	OTH
estd229	DGMQ-31714		null	null	Qatari		null	DGMQ-31714	OTH
estd229	DGMQ-31717		null	null	Qatari		null	DGMQ-31717	OTH
estd229	DGMQ-31724		null	null	Qatari		null	DGMQ-31724	OTH
estd229	DGMQ-31725		null	null	Qatari		null	DGMQ-31725	OTH
estd229	DGMQ-31872		null	null	Qatari		null	DGMQ-31872	OTH
estd229	DGMQ-32044		null	null	Qatari		null	DGMQ-32044	OTH
estd229	DGMQ-32056		null	null	Qatari		null	DGMQ-32056	OTH
estd229	DGMQ-32059		null	null	Qatari		null	DGMQ-32059	OTH
estd229	DGMQ-32060		null	null	Qatari		null	DGMQ-32060	OTH
estd229	DGMQ-32061		null	null	Qatari		null	DGMQ-32061	OTH
estd229	DGMQ-32064		null	null	Qatari		null	DGMQ-32064	OTH
estd229	DGMQ-32118		null	null	Qatari		null	DGMQ-32118	OTH
estd229	DGMQ-32121		null	null	Qatari		null	DGMQ-32121	OTH
estd229	DGMQ-32145		null	null	Qatari		null	DGMQ-32145	OTH
estd229	DGMQ-32148		null	null	Qatari		null	DGMQ-32148	OTH
estd229	DGMQ-32160		null	null	Qatari		null	DGMQ-32160	OTH
estd229	DGMQ-32167		null	null	Qatari		null	DGMQ-32167	OTH
estd229	DGMQ-32180		null	null	Qatari		null	DGMQ-32180	OTH
estd229	DGMQ-32182		null	null	Qatari		null	DGMQ-32182	OTH
estd229	DGMQ-32200		null	null	Qatari		null	DGMQ-32200	OTH
estd229	DGMQ-32215		null	null	Qatari		null	DGMQ-32215	OTH
estd229	DGMQ-32219		null	null	Qatari		null	DGMQ-32219	OTH
estd229	DGMQ-32220		null	null	Qatari		null	DGMQ-32220	OTH
estd229	DGMQ-32224		null	null	Qatari		null	DGMQ-32224	OTH
estd229	DGMQ-32250		null	null	Qatari		null	DGMQ-32250	OTH
estd229	DGMQ-32251		null	null	Qatari		null	DGMQ-32251	OTH
estd229	DGMQ-32273		null	null	Qatari		null	DGMQ-32273	OTH
estd229	DGMQ-32285		null	null	Qatari		null	DGMQ-32285	OTH
estd229	DGMQ-32287		null	null	Qatari		null	DGMQ-32287	OTH
estd229	DGMQ-32291		null	null	Qatari		null	DGMQ-32291	OTH
estd229	DGMQ-32293		null	null	Qatari		null	DGMQ-32293	OTH
estd229	DGMQ-32302		null	null	Qatari		null	DGMQ-32302	OTH
estd229	DGMQ-32308		null	null	Qatari		null	DGMQ-32308	OTH
estd229	DGMQ-32309		null	null	Qatari		null	DGMQ-32309	OTH
estd229	DGMQ-32311		null	null	Qatari		null	DGMQ-32311	OTH
estd229	DGMQ-32325		null	null	Qatari		null	DGMQ-32325	OTH
estd229	DGMQ-32368		null	null	Qatari		null	DGMQ-32368	OTH
estd229	DGMQ-32371		null	null	Qatari		null	DGMQ-32371	OTH
estd229	DGMQ-32977		null	null	Qatari		null	DGMQ-32977	OTH
estd232	ANIRIDIA -067		null	null	Spanish	Female	null	ANIRIDIA -067	NFE
estd232	ANIRIDIA -070		null	null	Spanish	Male	null	ANIRIDIA -070	NFE
estd232	ANIRIDIA-008		null	null	Spanish	Female	null	ANIRIDIA-008	NFE
estd232	ANIRIDIA-020		null	null	Spanish	Female	null	ANIRIDIA-020	NFE
estd232	ANIRIDIA-021		null	null	Spanish	Female	null	ANIRIDIA-021	NFE
estd232	ANIRIDIA-039		null	null	Spanish	Female	null	ANIRIDIA-039	NFE
estd232	ANIRIDIA-052		null	null	Spanish	Male	null	ANIRIDIA-052	NFE
estd232	ANIRIDIA-064		null	null	Spanish	Female	null	ANIRIDIA-064	NFE
estd233	hepG2		null	null			null	hepG2	UKN
estd236	estd236_1001		null	null	Italian	Male	null	1001	NFE
estd236	estd236_1002		null	null	Italian	Female	null	1002	NFE
estd236	estd236_1959		null	null	Italian	Male	null	1959	NFE
estd236	estd236_1960		null	null	Italian	Female	null	1960	NFE
estd236	estd236_256		null	null	Italian	Female	null	256	NFE
estd236	estd236_286		null	null	Italian	Male	null	286	NFE
nstd101	CDE00000020		null	null			null	CDE00000020	UKN
nstd101	CDE00000085		null	null			null	CDE00000085	UKN
nstd101	CDE00000119		null	null			null	CDE00000119	UKN
nstd101	CDE00000121		null	null			null	CDE00000121	UKN
nstd101	CDE00000130		null	null			null	CDE00000130	UKN
nstd101	CDE00000144		null	null			null	CDE00000144	UKN
nstd101	CDE00000162		null	null			null	CDE00000162	UKN
nstd101	CDE00000164		null	null			null	CDE00000164	UKN
nstd101	CDE00000248		null	null			null	CDE00000248	UKN
nstd101	CDE00000257		null	null			null	CDE00000257	UKN
nstd101	CDE00000265		null	null			null	CDE00000265	UKN
nstd101	CDE00000337		null	null			null	CDE00000337	UKN
nstd101	CDE00000357		null	null		Female	null	CDE00000357	UKN
nstd101	CDE00000368		null	null			null	CDE00000368	UKN
nstd101	CDE00000411		null	null			null	CDE00000411	UKN
nstd101	CDE00000454		null	null			null	CDE00000454	UKN
nstd101	CDE00000477		null	null		Male	null	CDE00000477	UKN
nstd101	CDE00000558		null	null			null	CDE00000558	UKN
nstd101	CDE00000593		null	null		Female	null	CDE00000593	UKN
nstd101	CDE00000633		null	null			null	CDE00000633	UKN
nstd101	CDE00000634		null	null			null	CDE00000634	UKN
nstd101	CDE00000638		null	null		Male	null	CDE00000638	UKN
nstd101	CDE00000657		null	null			null	CDE00000657	UKN
nstd101	CDE00000728		null	null			null	CDE00000728	UKN
nstd101	CDE00000742		null	null			null	CDE00000742	UKN
nstd101	CDE00000780		null	null			null	CDE00000780	UKN
nstd101	CDE00000784		null	null			null	CDE00000784	UKN
nstd101	CDE00000795		null	null			null	CDE00000795	UKN
nstd101	CDE00000815		null	null		Female	null	CDE00000815	UKN
nstd101	CDE00000822		null	null			null	CDE00000822	UKN
nstd101	CDE00000823		null	null			null	CDE00000823	UKN
nstd101	CDE00000836		null	null			null	CDE00000836	UKN
nstd101	CDE00000840		null	null			null	CDE00000840	UKN
nstd101	CDE00000841		null	null			null	CDE00000841	UKN
nstd101	CDE00000842		null	null			null	CDE00000842	UKN
nstd101	CDE00000847		null	null			null	CDE00000847	UKN
nstd101	CDE00000849		null	null			null	CDE00000849	UKN
nstd101	CDE00000862		null	null			null	CDE00000862	UKN
nstd101	CDE00000865		null	null			null	CDE00000865	UKN
nstd101	CDE00000868		null	null			null	CDE00000868	UKN
nstd101	CDE00000875		null	null			null	CDE00000875	UKN
nstd101	CDE00000878		null	null			null	CDE00000878	UKN
nstd101	CDE00000880		null	null			null	CDE00000880	UKN
nstd101	CDE00000894		null	null		Male	null	CDE00000894	UKN
nstd101	CDE00000903		null	null			null	CDE00000903	UKN
nstd101	CDE00000909		null	null			null	CDE00000909	UKN
nstd101	CDE00000913		null	null		Male	null	CDE00000913	UKN
nstd101	CDE00000916		null	null			null	CDE00000916	UKN
nstd101	CDE00000919		null	null			null	CDE00000919	UKN
nstd101	CDE00000921		null	null			null	CDE00000921	UKN
nstd101	CDE00000922		null	null			null	CDE00000922	UKN
nstd101	CDE00000926		null	null			null	CDE00000926	UKN
nstd101	CDE00000929		null	null		Female	null	CDE00000929	UKN
nstd101	CDE00000934		null	null			null	CDE00000934	UKN
nstd101	CDE00000935		null	null			null	CDE00000935	UKN
nstd101	CDE00000942		null	null		Male	null	CDE00000942	UKN
nstd101	CDE00000956		null	null			null	CDE00000956	UKN
nstd101	CDE00000959		null	null			null	CDE00000959	UKN
nstd101	CDE00000961		null	null			null	CDE00000961	UKN
nstd101	CDE00000964		null	null			null	CDE00000964	UKN
nstd101	CDE00000965		null	null			null	CDE00000965	UKN
nstd101	CDE00000968		null	null			null	CDE00000968	UKN
nstd101	CDE00000975		null	null			null	CDE00000975	UKN
nstd101	CDE00000977		null	null			null	CDE00000977	UKN
nstd101	CDE00000980		null	null			null	CDE00000980	UKN
nstd101	CDE00000986		null	null			null	CDE00000986	UKN
nstd101	CDE00000993		null	null			null	CDE00000993	UKN
nstd101	CDE00001001		null	null			null	CDE00001001	UKN
nstd101	CDE00001003		null	null			null	CDE00001003	UKN
nstd101	CDE00001006		null	null			null	CDE00001006	UKN
nstd101	CDE00001010		null	null		Male	null	CDE00001010	UKN
nstd101	CDE00001011		null	null			null	CDE00001011	UKN
nstd101	CDE00001015		null	null			null	CDE00001015	UKN
nstd101	CDE00001026		null	null			null	CDE00001026	UKN
nstd101	CDE00001032		null	null		Male	null	CDE00001032	UKN
nstd101	CDE00001033		null	null			null	CDE00001033	UKN
nstd101	CDE00001043		null	null			null	CDE00001043	UKN
nstd101	CDE00001046		null	null			null	CDE00001046	UKN
nstd101	CDE00001051		null	null			null	CDE00001051	UKN
nstd101	CDE00001060		null	null			null	CDE00001060	UKN
nstd101	CDE00001064		null	null			null	CDE00001064	UKN
nstd101	CDE00001068		null	null			null	CDE00001068	UKN
nstd101	CDE00001074		null	null			null	CDE00001074	UKN
nstd101	CDE00001084		null	null			null	CDE00001084	UKN
nstd101	CDE00001085		null	null			null	CDE00001085	UKN
nstd101	CDE00001095		null	null			null	CDE00001095	UKN
nstd101	CDE00001096		null	null			null	CDE00001096	UKN
nstd101	CDE00001099		null	null			null	CDE00001099	UKN
nstd101	CDE00001103		null	null			null	CDE00001103	UKN
nstd101	CDE00001106		null	null			null	CDE00001106	UKN
nstd101	CDE00001107		null	null		Female	null	CDE00001107	UKN
nstd101	CDE00001110		null	null			null	CDE00001110	UKN
nstd101	CDE00001112		null	null			null	CDE00001112	UKN
nstd101	CDE00001115		null	null			null	CDE00001115	UKN
nstd101	CDE00001121		null	null			null	CDE00001121	UKN
nstd101	CDE00001122		null	null		Female	null	CDE00001122	UKN
nstd101	CDE00001129		null	null		Male	null	CDE00001129	UKN
nstd101	CDE00001136		null	null			null	CDE00001136	UKN
nstd101	CDE00001137		null	null			null	CDE00001137	UKN
nstd101	CDE00001141		null	null			null	CDE00001141	UKN
nstd101	CDE00001146		null	null		Female	null	CDE00001146	UKN
nstd101	CDE00001148		null	null			null	CDE00001148	UKN
nstd101	CDE00001154		null	null		Female	null	CDE00001154	UKN
nstd101	CDE00001165		null	null			null	CDE00001165	UKN
nstd101	CDE00001168		null	null		Female	null	CDE00001168	UKN
nstd101	CDE00001169		null	null		Female	null	CDE00001169	UKN
nstd101	CDE00001172		null	null			null	CDE00001172	UKN
nstd101	CDE00001176		null	null			null	CDE00001176	UKN
nstd101	CDE00001180		null	null		Female	null	CDE00001180	UKN
nstd101	CDE00001181		null	null			null	CDE00001181	UKN
nstd101	CDE00001188		null	null			null	CDE00001188	UKN
nstd101	CDE00001195		null	null			null	CDE00001195	UKN
nstd101	CDE00001212		null	null			null	CDE00001212	UKN
nstd101	CDE00001216		null	null			null	CDE00001216	UKN
nstd101	CDE00001217		null	null			null	CDE00001217	UKN
nstd101	CDE00001222		null	null			null	CDE00001222	UKN
nstd101	CDE00001225		null	null			null	CDE00001225	UKN
nstd101	CDE00001232		null	null			null	CDE00001232	UKN
nstd101	CDE00001241		null	null			null	CDE00001241	UKN
nstd101	CDE00001247		null	null			null	CDE00001247	UKN
nstd101	CDE00001257		null	null			null	CDE00001257	UKN
nstd101	CDE00001262		null	null			null	CDE00001262	UKN
nstd101	CDE00001299		null	null			null	CDE00001299	UKN
nstd101	CDE00001572		null	null		Male	null	CDE00001572	UKN
nstd101	CDE00001576		null	null		Female	null	CDE00001576	UKN
nstd101	CDE00001582		null	null		Male	null	CDE00001582	UKN
nstd101	CDE00001586		null	null			null	CDE00001586	UKN
nstd101	CDE00001589		null	null		Male	null	CDE00001589	UKN
nstd101	CDE00001590		null	null			null	CDE00001590	UKN
nstd101	CDE00001591		null	null		Female	null	CDE00001591	UKN
nstd101	CDE00001600		null	null		Male	null	CDE00001600	UKN
nstd101	CDE00001603		null	null			null	CDE00001603	UKN
nstd101	CDE00001611		null	null		Female	null	CDE00001611	UKN
nstd101	CDE00001614		null	null		Female	null	CDE00001614	UKN
nstd101	CDE00001619		null	null		Male	null	CDE00001619	UKN
nstd101	CDE00001629		null	null			null	CDE00001629	UKN
nstd101	CDE00001645		null	null			null	CDE00001645	UKN
nstd101	CDE00001648		null	null			null	CDE00001648	UKN
nstd101	CDE00001652		null	null			null	CDE00001652	UKN
nstd101	CDE00001666		null	null		Male	null	CDE00001666	UKN
nstd101	CDE00001677		null	null		Female	null	CDE00001677	UKN
nstd101	CDE00001684		null	null			null	CDE00001684	UKN
nstd101	CDE00001704		null	null			null	CDE00001704	UKN
nstd101	CDE00001705		null	null		Male	null	CDE00001705	UKN
nstd101	CDE00001714		null	null		Female	null	CDE00001714	UKN
nstd101	CDE00001715		null	null		Female	null	CDE00001715	UKN
nstd101	CDE00001736		null	null		Female	null	CDE00001736	UKN
nstd101	CDE00001750		null	null			null	CDE00001750	UKN
nstd101	CDE00001775		null	null		Female	null	CDE00001775	UKN
nstd101	CDE00001784		null	null		Male	null	CDE00001784	UKN
nstd101	CDE00001785		null	null			null	CDE00001785	UKN
nstd101	CDE00001790		null	null			null	CDE00001790	UKN
nstd101	CDE00001791		null	null			null	CDE00001791	UKN
nstd101	CDE00001808		null	null			null	CDE00001808	UKN
nstd101	CDE00001821		null	null			null	CDE00001821	UKN
nstd101	CDE00001824		null	null			null	CDE00001824	UKN
nstd101	CDE00001841		null	null			null	CDE00001841	UKN
nstd101	CDE00001862		null	null		Male	null	CDE00001862	UKN
nstd101	CDE00001871		null	null		Male	null	CDE00001871	UKN
nstd101	CDE00001873		null	null		Female	null	CDE00001873	UKN
nstd101	CDE00001875		null	null			null	CDE00001875	UKN
nstd101	CDE00001891		null	null		Female	null	CDE00001891	UKN
nstd101	CDE00001902		null	null		Female	null	CDE00001902	UKN
nstd101	CDE00001907		null	null			null	CDE00001907	UKN
nstd101	CDE00001913		null	null			null	CDE00001913	UKN
nstd101	CDE00001937		null	null		Female	null	CDE00001937	UKN
nstd101	CDE00001945		null	null			null	CDE00001945	UKN
nstd101	CDE00001957		null	null			null	CDE00001957	UKN
nstd101	CDE00001962		null	null			null	CDE00001962	UKN
nstd101	CDE00001963		null	null			null	CDE00001963	UKN
nstd101	CDE00001972		null	null			null	CDE00001972	UKN
nstd101	CDE00001975		null	null			null	CDE00001975	UKN
nstd101	CDE00001976		null	null			null	CDE00001976	UKN
nstd101	CDE00001978		null	null		Female	null	CDE00001978	UKN
nstd101	CDE00001981		null	null		Male	null	CDE00001981	UKN
nstd101	CDE00001982		null	null		Female	null	CDE00001982	UKN
nstd101	CDE00001987		null	null			null	CDE00001987	UKN
nstd101	CDE00001999		null	null			null	CDE00001999	UKN
nstd101	CDE00002003		null	null			null	CDE00002003	UKN
nstd101	CDE00002005		null	null			null	CDE00002005	UKN
nstd101	CDE00002008		null	null		Male	null	CDE00002008	UKN
nstd101	CDE00002017		null	null		Female	null	CDE00002017	UKN
nstd101	CDE00002024		null	null		Male	null	CDE00002024	UKN
nstd101	CDE00002026		null	null			null	CDE00002026	UKN
nstd101	CDE00002027		null	null		Male	null	CDE00002027	UKN
nstd101	CDE00002055		null	null			null	CDE00002055	UKN
nstd101	CDE00002067		null	null			null	CDE00002067	UKN
nstd101	CDE00002072		null	null			null	CDE00002072	UKN
nstd101	CDE00002080		null	null			null	CDE00002080	UKN
nstd101	CDE00002081		null	null			null	CDE00002081	UKN
nstd101	CDE00002083		null	null		Female	null	CDE00002083	UKN
nstd101	CDE00002097		null	null		Female	null	CDE00002097	UKN
nstd101	CDE00002118		null	null			null	CDE00002118	UKN
nstd101	CDE00002125		null	null			null	CDE00002125	UKN
nstd101	CDE00002128		null	null		Male	null	CDE00002128	UKN
nstd101	CDE00002135		null	null			null	CDE00002135	UKN
nstd101	CDE00002136		null	null			null	CDE00002136	UKN
nstd101	CDE00002148		null	null		Male	null	CDE00002148	UKN
nstd101	CDE00002149		null	null			null	CDE00002149	UKN
nstd101	CDE00002150		null	null			null	CDE00002150	UKN
nstd101	CDE00002152		null	null			null	CDE00002152	UKN
nstd101	CDE00002156		null	null		Female	null	CDE00002156	UKN
nstd101	CDE00002165		null	null			null	CDE00002165	UKN
nstd101	CDE00002175		null	null			null	CDE00002175	UKN
nstd101	CDE00002178		null	null			null	CDE00002178	UKN
nstd101	CDE00002182		null	null			null	CDE00002182	UKN
nstd101	CDE00002183		null	null		Male	null	CDE00002183	UKN
nstd101	CDE00002185		null	null			null	CDE00002185	UKN
nstd101	CDE00002187		null	null		Female	null	CDE00002187	UKN
nstd101	CDE00002190		null	null			null	CDE00002190	UKN
nstd101	CDE00002198		null	null			null	CDE00002198	UKN
nstd101	CDE00002201		null	null		Male	null	CDE00002201	UKN
nstd101	CDE00002216		null	null			null	CDE00002216	UKN
nstd101	CDE00002217		null	null			null	CDE00002217	UKN
nstd101	CDE00002225		null	null			null	CDE00002225	UKN
nstd101	CDE00002227		null	null		Female	null	CDE00002227	UKN
nstd101	CDE00002236		null	null		Male	null	CDE00002236	UKN
nstd101	CDE00002240		null	null		Male	null	CDE00002240	UKN
nstd101	CDE00002245		null	null		Male	null	CDE00002245	UKN
nstd101	CDE00002251		null	null		Male	null	CDE00002251	UKN
nstd101	CDE00002252		null	null		Male	null	CDE00002252	UKN
nstd101	CDE00002257		null	null		Male	null	CDE00002257	UKN
nstd101	CDE00002268		null	null		Female	null	CDE00002268	UKN
nstd101	CDE00002271		null	null		Female	null	CDE00002271	UKN
nstd101	CDE00002276		null	null		Male	null	CDE00002276	UKN
nstd101	CDE00002280		null	null		Male	null	CDE00002280	UKN
nstd101	CDE00002283		null	null		Male	null	CDE00002283	UKN
nstd101	CDE00002286		null	null		Female	null	CDE00002286	UKN
nstd101	CDE00002288		null	null		Female	null	CDE00002288	UKN
nstd101	CDE00002289		null	null		Female	null	CDE00002289	UKN
nstd101	CDE00002293		null	null		Male	null	CDE00002293	UKN
nstd101	CDE00002294		null	null		Male	null	CDE00002294	UKN
nstd101	CDE00002298		null	null		Female	null	CDE00002298	UKN
nstd101	CDE00002300		null	null		Female	null	CDE00002300	UKN
nstd101	CDE00002314		null	null		Male	null	CDE00002314	UKN
nstd101	CDE00002315		null	null		Male	null	CDE00002315	UKN
nstd101	CDE00002317		null	null		Female	null	CDE00002317	UKN
nstd101	CDE00002318		null	null		Female	null	CDE00002318	UKN
nstd101	CDE00002320		null	null		Male	null	CDE00002320	UKN
nstd101	CDE00002321		null	null		Female	null	CDE00002321	UKN
nstd101	CDE00002330		null	null		Female	null	CDE00002330	UKN
nstd101	CDE00002342		null	null		Female	null	CDE00002342	UKN
nstd101	CDE00002350		null	null		Male	null	CDE00002350	UKN
nstd101	CDE00002352		null	null		Female	null	CDE00002352	UKN
nstd101	CDE00002363		null	null		Female	null	CDE00002363	UKN
nstd101	CDE00002371		null	null		Male	null	CDE00002371	UKN
nstd101	CDE00002373		null	null		Female	null	CDE00002373	UKN
nstd101	CDE00002374		null	null		Male	null	CDE00002374	UKN
nstd101	CDE00002382		null	null		Female	null	CDE00002382	UKN
nstd101	CDE00002385		null	null		Male	null	CDE00002385	UKN
nstd101	CDE00002386		null	null		Male	null	CDE00002386	UKN
nstd101	CDE00002399		null	null		Male	null	CDE00002399	UKN
nstd101	CDE00002401		null	null		Male	null	CDE00002401	UKN
nstd101	CDE00002402		null	null		Male	null	CDE00002402	UKN
nstd101	CDE00002405		null	null		Male	null	CDE00002405	UKN
nstd101	CDE00002408		null	null		Female	null	CDE00002408	UKN
nstd101	CDE00002409		null	null		Female	null	CDE00002409	UKN
nstd101	CDE00002417		null	null		Female	null	CDE00002417	UKN
nstd101	CDE00002427		null	null		Male	null	CDE00002427	UKN
nstd101	CDE00002430		null	null		Male	null	CDE00002430	UKN
nstd101	CDE00002432		null	null		Female	null	CDE00002432	UKN
nstd101	CDE00002440		null	null		Female	null	CDE00002440	UKN
nstd101	CDE00002450		null	null		Female	null	CDE00002450	UKN
nstd101	CDE00002456		null	null		Female	null	CDE00002456	UKN
nstd101	CDE00002471		null	null		Male	null	CDE00002471	UKN
nstd101	CDE00002475		null	null		Female	null	CDE00002475	UKN
nstd101	CDE00002478		null	null		Female	null	CDE00002478	UKN
nstd101	CDE00002480		null	null		Female	null	CDE00002480	UKN
nstd101	CDE00002487		null	null		Female	null	CDE00002487	UKN
nstd101	CDE00002497		null	null		Female	null	CDE00002497	UKN
nstd101	CDE00002498		null	null		Male	null	CDE00002498	UKN
nstd101	CDE00002508		null	null		Male	null	CDE00002508	UKN
nstd101	CDE00002510		null	null		Male	null	CDE00002510	UKN
nstd101	CDE00002513		null	null		Female	null	CDE00002513	UKN
nstd101	CDE00002520		null	null		Male	null	CDE00002520	UKN
nstd101	CDE00002523		null	null		Male	null	CDE00002523	UKN
nstd101	CDE00002532		null	null			null	CDE00002532	UKN
nstd101	CDE00002537		null	null			null	CDE00002537	UKN
nstd101	CDE00002540		null	null			null	CDE00002540	UKN
nstd101	CDE00002541		null	null		Male	null	CDE00002541	UKN
nstd101	CDE00002543		null	null			null	CDE00002543	UKN
nstd101	CDE00002547		null	null			null	CDE00002547	UKN
nstd101	CDE00002548		null	null			null	CDE00002548	UKN
nstd101	CDE00002549		null	null		Female	null	CDE00002549	UKN
nstd101	CDE00002558		null	null		Male	null	CDE00002558	UKN
nstd101	CDE00002559		null	null			null	CDE00002559	UKN
nstd101	CDE00002560		null	null			null	CDE00002560	UKN
nstd101	CDE00002567		null	null			null	CDE00002567	UKN
nstd101	CDE00002582		null	null			null	CDE00002582	UKN
nstd101	CDE00002585		null	null		Male	null	CDE00002585	UKN
nstd101	CDE00002588		null	null			null	CDE00002588	UKN
nstd101	CDE00002596		null	null		Female	null	CDE00002596	UKN
nstd101	CDE00002597		null	null		Female	null	CDE00002597	UKN
nstd101	CDE00002599		null	null			null	CDE00002599	UKN
nstd101	CDE00002603		null	null		Female	null	CDE00002603	UKN
nstd101	CDE00002617		null	null			null	CDE00002617	UKN
nstd101	CDE00002621		null	null		Male	null	CDE00002621	UKN
nstd101	CDE00002625		null	null			null	CDE00002625	UKN
nstd101	CDE00002630		null	null		Male	null	CDE00002630	UKN
nstd101	CDE00002633		null	null			null	CDE00002633	UKN
nstd101	CDE00002641		null	null			null	CDE00002641	UKN
nstd101	CDE00002644		null	null			null	CDE00002644	UKN
nstd101	CDE00002672		null	null			null	CDE00002672	UKN
nstd101	CDE00002677		null	null			null	CDE00002677	UKN
nstd101	CDE00002682		null	null		Male	null	CDE00002682	UKN
nstd101	CDE00002684		null	null		Male	null	CDE00002684	UKN
nstd101	CDE00002685		null	null		Female	null	CDE00002685	UKN
nstd101	CDE00002696		null	null			null	CDE00002696	UKN
nstd101	CDE00002703		null	null		Female	null	CDE00002703	UKN
nstd101	CDE00002705		null	null			null	CDE00002705	UKN
nstd101	CDE00002724		null	null		Female	null	CDE00002724	UKN
nstd101	CDE00002725		null	null			null	CDE00002725	UKN
nstd101	CDE00002732		null	null			null	CDE00002732	UKN
nstd101	CDE00002739		null	null		Female	null	CDE00002739	UKN
nstd101	CDE00002740		null	null			null	CDE00002740	UKN
nstd101	CDE00002762		null	null			null	CDE00002762	UKN
nstd101	CDE00002794		null	null			null	CDE00002794	UKN
nstd101	CDE00002798		null	null			null	CDE00002798	UKN
nstd101	CDE00003796		null	null		Female	null	CDE00003796	UKN
nstd101	CDE00003801		null	null			null	CDE00003801	UKN
nstd101	CDE00003803		null	null		Female	null	CDE00003803	UKN
nstd101	CDE00003809		null	null		Male	null	CDE00003809	UKN
nstd101	CDE00003812		null	null			null	CDE00003812	UKN
nstd101	CDE00003827		null	null			null	CDE00003827	UKN
nstd101	CDE00003833		null	null			null	CDE00003833	UKN
nstd101	CDE00003843		null	null			null	CDE00003843	UKN
nstd101	CDE00003849		null	null			null	CDE00003849	UKN
nstd101	CDE00003868		null	null		Female	null	CDE00003868	UKN
nstd101	CDE00003894		null	null		Female	null	CDE00003894	UKN
nstd101	CDE00003897		null	null			null	CDE00003897	UKN
nstd101	CDE00003941		null	null		Male	null	CDE00003941	UKN
nstd101	CDE00003953		null	null		Male	null	CDE00003953	UKN
nstd101	CDE00003986		null	null		Female	null	CDE00003986	UKN
nstd101	CDE00003992		null	null			null	CDE00003992	UKN
nstd101	CDE00004005		null	null			null	CDE00004005	UKN
nstd101	CDE00004013		null	null		Female	null	CDE00004013	UKN
nstd101	CDE00004018		null	null		Female	null	CDE00004018	UKN
nstd101	CDE00004030		null	null			null	CDE00004030	UKN
nstd101	CDE00004044		null	null			null	CDE00004044	UKN
nstd101	CDE00004046		null	null		Male	null	CDE00004046	UKN
nstd101	CDE00004054		null	null			null	CDE00004054	UKN
nstd101	CDE00004060		null	null			null	CDE00004060	UKN
nstd101	CDE00004062		null	null			null	CDE00004062	UKN
nstd101	CDE00004080		null	null			null	CDE00004080	UKN
nstd101	CDE00004101		null	null			null	CDE00004101	UKN
nstd101	CDE00004109		null	null			null	CDE00004109	UKN
nstd101	CDE00004116		null	null			null	CDE00004116	UKN
nstd101	CDE00004128		null	null			null	CDE00004128	UKN
nstd101	CDE00004137		null	null			null	CDE00004137	UKN
nstd101	CDE00004141		null	null			null	CDE00004141	UKN
nstd101	CDE00004144		null	null			null	CDE00004144	UKN
nstd101	CDE00004154		null	null		Male	null	CDE00004154	UKN
nstd101	CDE00004178		null	null		Female	null	CDE00004178	UKN
nstd101	CDE00004184		null	null		Male	null	CDE00004184	UKN
nstd101	CDE00004211		null	null			null	CDE00004211	UKN
nstd101	CDE00004216		null	null			null	CDE00004216	UKN
nstd101	CDE00004237		null	null			null	CDE00004237	UKN
nstd101	CDE00004243		null	null			null	CDE00004243	UKN
nstd101	CDE00004244		null	null			null	CDE00004244	UKN
nstd101	CDE00004248		null	null		Female	null	CDE00004248	UKN
nstd101	CDE00004253		null	null			null	CDE00004253	UKN
nstd101	CDE00004260		null	null		Male	null	CDE00004260	UKN
nstd101	CDE00004266		null	null			null	CDE00004266	UKN
nstd101	CDE00004275		null	null			null	CDE00004275	UKN
nstd101	CDE00004279		null	null			null	CDE00004279	UKN
nstd101	CDE00004294		null	null			null	CDE00004294	UKN
nstd101	CDE00004321		null	null			null	CDE00004321	UKN
nstd101	CDE00004341		null	null		Male	null	CDE00004341	UKN
nstd101	CDE00004352		null	null			null	CDE00004352	UKN
nstd101	CDE00004361		null	null		Female	null	CDE00004361	UKN
nstd101	CDE00004365		null	null			null	CDE00004365	UKN
nstd101	CDE00004372		null	null		Male	null	CDE00004372	UKN
nstd101	CDE00004387		null	null			null	CDE00004387	UKN
nstd101	CDE00004395		null	null			null	CDE00004395	UKN
nstd101	CDE00004402		null	null			null	CDE00004402	UKN
nstd101	CDE00004404		null	null		Male	null	CDE00004404	UKN
nstd101	CDE00004406		null	null		Male	null	CDE00004406	UKN
nstd101	CDE00004408		null	null		Female	null	CDE00004408	UKN
nstd101	CDE00004428		null	null			null	CDE00004428	UKN
nstd101	CDE00004432		null	null			null	CDE00004432	UKN
nstd101	CDE00004444		null	null		Female	null	CDE00004444	UKN
nstd101	CDE00004449		null	null			null	CDE00004449	UKN
nstd101	CDE00004453		null	null			null	CDE00004453	UKN
nstd101	CDE00004455		null	null		Female	null	CDE00004455	UKN
nstd101	CDE00004462		null	null			null	CDE00004462	UKN
nstd101	CDE00004469		null	null		Male	null	CDE00004469	UKN
nstd101	CDE00004473		null	null		Male	null	CDE00004473	UKN
nstd101	CDE00004498		null	null			null	CDE00004498	UKN
nstd101	CDE00004501		null	null		Female	null	CDE00004501	UKN
nstd101	CDE00004528		null	null			null	CDE00004528	UKN
nstd101	CDE00004532		null	null			null	CDE00004532	UKN
nstd101	CDE00004549		null	null			null	CDE00004549	UKN
nstd101	CDE00004562		null	null			null	CDE00004562	UKN
nstd101	CDE00004565		null	null		Male	null	CDE00004565	UKN
nstd101	CDE00004578		null	null			null	CDE00004578	UKN
nstd101	CDE00004606		null	null		Female	null	CDE00004606	UKN
nstd101	CDE00004621		null	null			null	CDE00004621	UKN
nstd101	CDE00004626		null	null		Female	null	CDE00004626	UKN
nstd101	CDE00004642		null	null		Male	null	CDE00004642	UKN
nstd101	CDE00004649		null	null			null	CDE00004649	UKN
nstd101	CDE00004663		null	null			null	CDE00004663	UKN
nstd101	CDE00004677		null	null			null	CDE00004677	UKN
nstd101	CDE00004680		null	null			null	CDE00004680	UKN
nstd101	CDE00004683		null	null			null	CDE00004683	UKN
nstd101	CDE00004689		null	null			null	CDE00004689	UKN
nstd101	CDE00004699		null	null		Female	null	CDE00004699	UKN
nstd101	CDE00004713		null	null		Female	null	CDE00004713	UKN
nstd101	CDE00004742		null	null			null	CDE00004742	UKN
nstd101	CDE00004745		null	null		Male	null	CDE00004745	UKN
nstd101	CDE00004760		null	null			null	CDE00004760	UKN
nstd101	CDE00004790		null	null			null	CDE00004790	UKN
nstd101	CDE00004791		null	null			null	CDE00004791	UKN
nstd101	CDE00004818		null	null			null	CDE00004818	UKN
nstd101	CDE00004824		null	null			null	CDE00004824	UKN
nstd101	CDE00004825		null	null			null	CDE00004825	UKN
nstd101	CDE00004834		null	null			null	CDE00004834	UKN
nstd101	CDE00004835		null	null		Female	null	CDE00004835	UKN
nstd101	CDE00004840		null	null		Female	null	CDE00004840	UKN
nstd101	CDE00004843		null	null			null	CDE00004843	UKN
nstd101	CDE00004847		null	null		Male	null	CDE00004847	UKN
nstd101	CDE00004848		null	null			null	CDE00004848	UKN
nstd101	CDE00004861		null	null			null	CDE00004861	UKN
nstd101	CDE00004865		null	null			null	CDE00004865	UKN
nstd101	CDE00004866		null	null		Female	null	CDE00004866	UKN
nstd101	CDE00004872		null	null			null	CDE00004872	UKN
nstd101	CDE00004875		null	null			null	CDE00004875	UKN
nstd101	CDE00004887		null	null			null	CDE00004887	UKN
nstd101	CDE00004907		null	null		Female	null	CDE00004907	UKN
nstd101	CDE00004915		null	null			null	CDE00004915	UKN
nstd101	CDE00004916		null	null		Female	null	CDE00004916	UKN
nstd101	CDE00004919		null	null			null	CDE00004919	UKN
nstd101	CDE00004932		null	null			null	CDE00004932	UKN
nstd101	CDE00004948		null	null			null	CDE00004948	UKN
nstd101	CDE00004956		null	null		Male	null	CDE00004956	UKN
nstd101	CDE00004959		null	null			null	CDE00004959	UKN
nstd101	CDE00004969		null	null			null	CDE00004969	UKN
nstd101	CDE00004984		null	null		Female	null	CDE00004984	UKN
nstd101	CDE00005016		null	null		Male	null	CDE00005016	UKN
nstd101	CDE00005028		null	null			null	CDE00005028	UKN
nstd101	CDE00005045		null	null			null	CDE00005045	UKN
nstd101	CDE00005058		null	null			null	CDE00005058	UKN
nstd101	CDE00005062		null	null		Male	null	CDE00005062	UKN
nstd101	CDE00005069		null	null			null	CDE00005069	UKN
nstd101	CDE00005083		null	null		Male	null	CDE00005083	UKN
nstd101	CDE00005090		null	null			null	CDE00005090	UKN
nstd101	CDE00005121		null	null		Male	null	CDE00005121	UKN
nstd101	CDE00005125		null	null		Male	null	CDE00005125	UKN
nstd101	CDE00005134		null	null			null	CDE00005134	UKN
nstd101	CDE00005142		null	null			null	CDE00005142	UKN
nstd101	CDE00005145		null	null		Male	null	CDE00005145	UKN
nstd101	CDE00005162		null	null		Male	null	CDE00005162	UKN
nstd101	CDE00005167		null	null			null	CDE00005167	UKN
nstd101	CDE00005194		null	null			null	CDE00005194	UKN
nstd101	CDE00005195		null	null		Male	null	CDE00005195	UKN
nstd101	CDE00005201		null	null		Female	null	CDE00005201	UKN
nstd101	CDE00005256		null	null			null	CDE00005256	UKN
nstd101	CDE00005259		null	null			null	CDE00005259	UKN
nstd101	CDE00005263		null	null			null	CDE00005263	UKN
nstd101	CDE00005265		null	null			null	CDE00005265	UKN
nstd101	CDE00005268		null	null			null	CDE00005268	UKN
nstd101	CDE00005290		null	null			null	CDE00005290	UKN
nstd101	CDE00005303		null	null		Female	null	CDE00005303	UKN
nstd101	CDE00005336		null	null		Female	null	CDE00005336	UKN
nstd101	CDE00005347		null	null			null	CDE00005347	UKN
nstd101	CDE00005350		null	null			null	CDE00005350	UKN
nstd101	CDE00005363		null	null		Female	null	CDE00005363	UKN
nstd101	CDE00005372		null	null			null	CDE00005372	UKN
nstd101	CDE00005373		null	null		Male	null	CDE00005373	UKN
nstd101	CDE00005379		null	null		Female	null	CDE00005379	UKN
nstd101	CDE00005435		null	null		Male	null	CDE00005435	UKN
nstd101	CDE00005687		null	null			null	CDE00005687	UKN
nstd101	CDE00005735		null	null			null	CDE00005735	UKN
nstd104	TG1005		null	null		Male	null	TG1005	UKN
nstd104	TG1021		null	null		Male	null	TG1021	UKN
nstd104	TG1034		null	null		Male	null	TG1034	UKN
nstd104	TG1054		null	null		Male	null	TG1054	UKN
nstd104	TG106		null	null		Male	null	TG106	UKN
nstd104	TG1061		null	null		Male	null	TG1061	UKN
nstd104	TG1114		null	null		Male	null	TG1114	UKN
nstd104	TG1173		null	null		Male	null	TG1173	UKN
nstd104	TG1198		null	null		Male	null	TG1198	UKN
nstd104	TG1202		null	null		Male	null	TG1202	UKN
nstd104	TG1266		null	null		Male	null	TG1266	UKN
nstd104	TG1269		null	null		Male	null	TG1269	UKN
nstd104	TG1287		null	null		Male	null	TG1287	UKN
nstd104	TG1341		null	null		Male	null	TG1341	UKN
nstd104	TG135		null	null		Male	null	TG135	UKN
nstd104	TG1386		null	null		Male	null	TG1386	UKN
nstd104	TG1425		null	null		Male	null	TG1425	UKN
nstd104	TG143		null	null		Male	null	TG143	UKN
nstd104	TG1443		null	null		Male	null	TG1443	UKN
nstd104	TG146		null	null		Male	null	TG146	UKN
nstd104	TG1519		null	null		Male	null	TG1519	UKN
nstd104	TG1527		null	null		Male	null	TG1527	UKN
nstd104	TG1555		null	null		Male	null	TG1555	UKN
nstd104	TG1583		null	null		Male	null	TG1583	UKN
nstd104	TG1656		null	null		Male	null	TG1656	UKN
nstd104	TG168		null	null		Male	null	TG168	UKN
nstd104	TG1707		null	null		Male	null	TG1707	UKN
nstd104	TG1711		null	null		Male	null	TG1711	UKN
nstd104	TG1713		null	null		Male	null	TG1713	UKN
nstd104	TG1743		null	null		Male	null	TG1743	UKN
nstd104	TG1780		null	null		Male	null	TG1780	UKN
nstd104	TG1781		null	null		Male	null	TG1781	UKN
nstd104	TG1819		null	null		Male	null	TG1819	UKN
nstd104	TG1834		null	null		Male	null	TG1834	UKN
nstd104	TG186		null	null		Male	null	TG186	UKN
nstd104	TG1868		null	null		Male	null	TG1868	UKN
nstd104	TG1892		null	null		Male	null	TG1892	UKN
nstd104	TG1897		null	null		Male	null	TG1897	UKN
nstd104	TG1905		null	null		Male	null	TG1905	UKN
nstd104	TG1917		null	null		Male	null	TG1917	UKN
nstd104	TG1931		null	null		Male	null	TG1931	UKN
nstd104	TG1968		null	null		Male	null	TG1968	UKN
nstd104	TG197		null	null		Male	null	TG197	UKN
nstd104	TG2016		null	null		Male	null	TG2016	UKN
nstd104	TG2044		null	null		Male	null	TG2044	UKN
nstd104	TG2066		null	null		Male	null	TG2066	UKN
nstd104	TG211		null	null		Male	null	TG211	UKN
nstd104	TG2211		null	null		Male	null	TG2211	UKN
nstd104	TG2286		null	null		Male	null	TG2286	UKN
nstd104	TG2288		null	null		Male	null	TG2288	UKN
nstd104	TG2289		null	null		Male	null	TG2289	UKN
nstd104	TG2317		null	null		Male	null	TG2317	UKN
nstd104	TG2323		null	null		Male	null	TG2323	UKN
nstd104	TG2356		null	null		Male	null	TG2356	UKN
nstd104	TG2377		null	null		Male	null	TG2377	UKN
nstd104	TG2380		null	null		Male	null	TG2380	UKN
nstd104	TG2381		null	null		Male	null	TG2381	UKN
nstd104	TG2395		null	null		Male	null	TG2395	UKN
nstd104	TG240		null	null		Male	null	TG240	UKN
nstd104	TG2443		null	null		Male	null	TG2443	UKN
nstd104	TG2444		null	null		Male	null	TG2444	UKN
nstd104	TG2449		null	null		Male	null	TG2449	UKN
nstd104	TG245		null	null		Male	null	TG245	UKN
nstd104	TG2500		null	null		Male	null	TG2500	UKN
nstd104	TG2518		null	null		Male	null	TG2518	UKN
nstd104	TG2536		null	null		Male	null	TG2536	UKN
nstd104	TG256		null	null		Male	null	TG256	UKN
nstd104	TG2567		null	null		Male	null	TG2567	UKN
nstd104	TG2588		null	null		Male	null	TG2588	UKN
nstd104	TG2693		null	null		Male	null	TG2693	UKN
nstd104	TG2719		null	null		Male	null	TG2719	UKN
nstd104	TG2720		null	null		Male	null	TG2720	UKN
nstd104	TG2742		null	null		Male	null	TG2742	UKN
nstd104	TG2772		null	null		Male	null	TG2772	UKN
nstd104	TG2778		null	null		Male	null	TG2778	UKN
nstd104	TG2840		null	null		Male	null	TG2840	UKN
nstd104	TG2854		null	null		Male	null	TG2854	UKN
nstd104	TG2950		null	null		Male	null	TG2950	UKN
nstd104	TG2961		null	null		Male	null	TG2961	UKN
nstd104	TG2971		null	null		Male	null	TG2971	UKN
nstd104	TG2990		null	null		Male	null	TG2990	UKN
nstd104	TG3060		null	null		Male	null	TG3060	UKN
nstd104	TG3074		null	null		Male	null	TG3074	UKN
nstd104	TG3085		null	null		Male	null	TG3085	UKN
nstd104	TG3099		null	null		Male	null	TG3099	UKN
nstd104	TG3117		null	null		Male	null	TG3117	UKN
nstd104	TG3128		null	null		Male	null	TG3128	UKN
nstd104	TG3147		null	null		Male	null	TG3147	UKN
nstd104	TG3155		null	null		Male	null	TG3155	UKN
nstd104	TG3182		null	null		Male	null	TG3182	UKN
nstd104	TG323		null	null		Male	null	TG323	UKN
nstd104	TG3232		null	null		Male	null	TG3232	UKN
nstd104	TG3233		null	null		Male	null	TG3233	UKN
nstd104	TG324		null	null		Male	null	TG324	UKN
nstd104	TG3258		null	null		Male	null	TG3258	UKN
nstd104	TG3260		null	null		Male	null	TG3260	UKN
nstd104	TG3272		null	null		Male	null	TG3272	UKN
nstd104	TG3344		null	null		Male	null	TG3344	UKN
nstd104	TG3356		null	null		Male	null	TG3356	UKN
nstd104	TG3375		null	null		Male	null	TG3375	UKN
nstd104	TG3393		null	null		Male	null	TG3393	UKN
nstd104	TG3395		null	null		Male	null	TG3395	UKN
nstd104	TG34		null	null		Male	null	TG34	UKN
nstd104	TG3411		null	null		Male	null	TG3411	UKN
nstd104	TG3419		null	null		Male	null	TG3419	UKN
nstd104	TG3431		null	null		Male	null	TG3431	UKN
nstd104	TG3437		null	null		Male	null	TG3437	UKN
nstd104	TG3459		null	null		Male	null	TG3459	UKN
nstd104	TG3473		null	null		Male	null	TG3473	UKN
nstd104	TG3489		null	null		Male	null	TG3489	UKN
nstd104	TG3547		null	null		Male	null	TG3547	UKN
nstd104	TG358		null	null		Male	null	TG358	UKN
nstd104	TG3599		null	null		Male	null	TG3599	UKN
nstd104	TG3649		null	null		Male	null	TG3649	UKN
nstd104	TG3705		null	null		Male	null	TG3705	UKN
nstd104	TG3780		null	null		Male	null	TG3780	UKN
nstd104	TG3818		null	null		Male	null	TG3818	UKN
nstd104	TG3835		null	null		Male	null	TG3835	UKN
nstd104	TG384		null	null		Male	null	TG384	UKN
nstd104	TG3887		null	null		Male	null	TG3887	UKN
nstd104	TG3889		null	null		Male	null	TG3889	UKN
nstd104	TG3890		null	null		Male	null	TG3890	UKN
nstd104	TG39		null	null		Male	null	TG39	UKN
nstd104	TG392		null	null		Male	null	TG392	UKN
nstd104	TG3921		null	null		Male	null	TG3921	UKN
nstd104	TG3924		null	null		Male	null	TG3924	UKN
nstd104	TG3962		null	null		Male	null	TG3962	UKN
nstd104	TG4038		null	null		Male	null	TG4038	UKN
nstd104	TG4067		null	null		Male	null	TG4067	UKN
nstd104	TG4069		null	null		Male	null	TG4069	UKN
nstd104	TG4116		null	null		Male	null	TG4116	UKN
nstd104	TG4174		null	null		Male	null	TG4174	UKN
nstd104	TG4268		null	null		Male	null	TG4268	UKN
nstd104	TG4278		null	null		Male	null	TG4278	UKN
nstd104	TG4303		null	null		Male	null	TG4303	UKN
nstd104	TG4353		null	null		Male	null	TG4353	UKN
nstd104	TG437		null	null		Male	null	TG437	UKN
nstd104	TG4382		null	null		Male	null	TG4382	UKN
nstd104	TG4385		null	null		Male	null	TG4385	UKN
nstd104	TG442		null	null		Male	null	TG442	UKN
nstd104	TG4449		null	null		Male	null	TG4449	UKN
nstd104	TG4522		null	null		Male	null	TG4522	UKN
nstd104	TG4628		null	null		Male	null	TG4628	UKN
nstd104	TG4678		null	null		Male	null	TG4678	UKN
nstd104	TG4727		null	null		Male	null	TG4727	UKN
nstd104	TG4790		null	null		Male	null	TG4790	UKN
nstd104	TG4795		null	null		Male	null	TG4795	UKN
nstd104	TG4868		null	null		Male	null	TG4868	UKN
nstd104	TG4872		null	null		Male	null	TG4872	UKN
nstd104	TG4882		null	null		Male	null	TG4882	UKN
nstd104	TG4890		null	null		Male	null	TG4890	UKN
nstd104	TG4927		null	null		Male	null	TG4927	UKN
nstd104	TG4933		null	null		Male	null	TG4933	UKN
nstd104	TG5020		null	null		Male	null	TG5020	UKN
nstd104	TG5041		null	null		Male	null	TG5041	UKN
nstd104	TG5086		null	null		Male	null	TG5086	UKN
nstd104	TG5106		null	null		Male	null	TG5106	UKN
nstd104	TG5136		null	null		Male	null	TG5136	UKN
nstd104	TG5137		null	null		Male	null	TG5137	UKN
nstd104	TG5146		null	null		Male	null	TG5146	UKN
nstd104	TG5167		null	null		Male	null	TG5167	UKN
nstd104	TG5170		null	null		Male	null	TG5170	UKN
nstd104	TG5189		null	null		Male	null	TG5189	UKN
nstd104	TG5210		null	null		Male	null	TG5210	UKN
nstd104	TG523		null	null		Male	null	TG523	UKN
nstd104	TG5262		null	null		Male	null	TG5262	UKN
nstd104	TG5299		null	null		Male	null	TG5299	UKN
nstd104	TG5346		null	null		Male	null	TG5346	UKN
nstd104	TG541		null	null		Male	null	TG541	UKN
nstd104	TG5414		null	null		Male	null	TG5414	UKN
nstd104	TG552		null	null		Male	null	TG552	UKN
nstd104	TG5539		null	null		Male	null	TG5539	UKN
nstd104	TG5565		null	null		Male	null	TG5565	UKN
nstd104	TG5583		null	null		Male	null	TG5583	UKN
nstd104	TG5603		null	null		Male	null	TG5603	UKN
nstd104	TG5631		null	null		Male	null	TG5631	UKN
nstd104	TG5655		null	null		Male	null	TG5655	UKN
nstd104	TG5716		null	null		Male	null	TG5716	UKN
nstd104	TG5722		null	null		Male	null	TG5722	UKN
nstd104	TG5756		null	null		Male	null	TG5756	UKN
nstd104	TG5763		null	null		Male	null	TG5763	UKN
nstd104	TG5764		null	null		Male	null	TG5764	UKN
nstd104	TG5804		null	null		Male	null	TG5804	UKN
nstd104	TG5816		null	null		Male	null	TG5816	UKN
nstd104	TG5837		null	null		Male	null	TG5837	UKN
nstd104	TG5906		null	null		Male	null	TG5906	UKN
nstd104	TG5926		null	null		Male	null	TG5926	UKN
nstd104	TG5948		null	null		Male	null	TG5948	UKN
nstd104	TG5970		null	null		Male	null	TG5970	UKN
nstd104	TG5973		null	null		Male	null	TG5973	UKN
nstd104	TG5977		null	null		Male	null	TG5977	UKN
nstd104	TG6088		null	null		Male	null	TG6088	UKN
nstd104	TG6104		null	null		Male	null	TG6104	UKN
nstd104	TG6129		null	null		Male	null	TG6129	UKN
nstd104	TG6206		null	null		Male	null	TG6206	UKN
nstd104	TG6208		null	null		Male	null	TG6208	UKN
nstd104	TG6212		null	null		Male	null	TG6212	UKN
nstd104	TG6303		null	null		Male	null	TG6303	UKN
nstd104	TG6304		null	null		Male	null	TG6304	UKN
nstd104	TG6305		null	null		Male	null	TG6305	UKN
nstd104	TG6314		null	null		Male	null	TG6314	UKN
nstd104	TG6455		null	null		Male	null	TG6455	UKN
nstd104	TG6472		null	null		Male	null	TG6472	UKN
nstd104	TG6480		null	null		Male	null	TG6480	UKN
nstd104	TG6531		null	null		Male	null	TG6531	UKN
nstd104	TG6546		null	null		Male	null	TG6546	UKN
nstd104	TG6563		null	null		Male	null	TG6563	UKN
nstd104	TG657		null	null		Male	null	TG657	UKN
nstd104	TG6729		null	null		Male	null	TG6729	UKN
nstd104	TG6755		null	null		Male	null	TG6755	UKN
nstd104	TG6766		null	null		Male	null	TG6766	UKN
nstd104	TG677		null	null		Male	null	TG677	UKN
nstd104	TG6784		null	null		Male	null	TG6784	UKN
nstd104	TG6807		null	null		Male	null	TG6807	UKN
nstd104	TG6842		null	null		Male	null	TG6842	UKN
nstd104	TG6860		null	null		Male	null	TG6860	UKN
nstd104	TG6957		null	null		Male	null	TG6957	UKN
nstd104	TG6966		null	null		Male	null	TG6966	UKN
nstd104	TG6979		null	null		Male	null	TG6979	UKN
nstd104	TG7023		null	null		Male	null	TG7023	UKN
nstd104	TG7026		null	null		Male	null	TG7026	UKN
nstd104	TG7047		null	null		Male	null	TG7047	UKN
nstd104	TG7088		null	null		Male	null	TG7088	UKN
nstd104	TG713		null	null		Male	null	TG713	UKN
nstd104	TG7130		null	null		Male	null	TG7130	UKN
nstd104	TG728		null	null		Male	null	TG728	UKN
nstd104	TG7293		null	null		Male	null	TG7293	UKN
nstd104	TG733		null	null		Male	null	TG733	UKN
nstd104	TG7330		null	null		Male	null	TG7330	UKN
nstd104	TG7371		null	null		Male	null	TG7371	UKN
nstd104	TG7372		null	null		Male	null	TG7372	UKN
nstd104	TG739		null	null		Male	null	TG739	UKN
nstd104	TG7404		null	null		Male	null	TG7404	UKN
nstd104	TG7474		null	null		Male	null	TG7474	UKN
nstd104	TG7509		null	null		Male	null	TG7509	UKN
nstd104	TG7530		null	null		Male	null	TG7530	UKN
nstd104	TG7549		null	null		Male	null	TG7549	UKN
nstd104	TG7560		null	null		Male	null	TG7560	UKN
nstd104	TG7605		null	null		Male	null	TG7605	UKN
nstd104	TG7694		null	null		Male	null	TG7694	UKN
nstd104	TG7699		null	null		Male	null	TG7699	UKN
nstd104	TG770		null	null		Male	null	TG770	UKN
nstd104	TG7720		null	null		Male	null	TG7720	UKN
nstd104	TG7721		null	null		Male	null	TG7721	UKN
nstd104	TG7726		null	null		Male	null	TG7726	UKN
nstd104	TG7729		null	null		Male	null	TG7729	UKN
nstd104	TG7764		null	null		Male	null	TG7764	UKN
nstd104	TG778		null	null		Male	null	TG778	UKN
nstd104	TG7785		null	null		Male	null	TG7785	UKN
nstd104	TG7832		null	null		Male	null	TG7832	UKN
nstd104	TG7833		null	null		Male	null	TG7833	UKN
nstd104	TG7864		null	null		Male	null	TG7864	UKN
nstd104	TG7917		null	null		Male	null	TG7917	UKN
nstd104	TG7925		null	null		Male	null	TG7925	UKN
nstd104	TG7971		null	null		Male	null	TG7971	UKN
nstd104	TG7977		null	null		Male	null	TG7977	UKN
nstd104	TG8073		null	null		Male	null	TG8073	UKN
nstd104	TG8079		null	null		Male	null	TG8079	UKN
nstd104	TG8085		null	null		Male	null	TG8085	UKN
nstd104	TG8100		null	null		Male	null	TG8100	UKN
nstd104	TG8163		null	null		Male	null	TG8163	UKN
nstd104	TG8164		null	null		Male	null	TG8164	UKN
nstd104	TG8194		null	null		Male	null	TG8194	UKN
nstd104	TG8203		null	null		Male	null	TG8203	UKN
nstd104	TG8205		null	null		Male	null	TG8205	UKN
nstd104	TG8213		null	null		Male	null	TG8213	UKN
nstd104	TG8217		null	null		Male	null	TG8217	UKN
nstd104	TG8235		null	null		Male	null	TG8235	UKN
nstd104	TG8255		null	null		Male	null	TG8255	UKN
nstd104	TG828		null	null		Male	null	TG828	UKN
nstd104	TG8315		null	null		Male	null	TG8315	UKN
nstd104	TG8337		null	null		Male	null	TG8337	UKN
nstd104	TG8374		null	null		Male	null	TG8374	UKN
nstd104	TG8404		null	null		Male	null	TG8404	UKN
nstd104	TG8410		null	null		Male	null	TG8410	UKN
nstd104	TG8475		null	null		Male	null	TG8475	UKN
nstd104	TG8476		null	null		Male	null	TG8476	UKN
nstd104	TG8477		null	null		Male	null	TG8477	UKN
nstd104	TG8512		null	null		Male	null	TG8512	UKN
nstd104	TG8522		null	null		Male	null	TG8522	UKN
nstd104	TG867		null	null		Male	null	TG867	UKN
nstd104	TG8710		null	null		Male	null	TG8710	UKN
nstd104	TG8751		null	null		Male	null	TG8751	UKN
nstd104	TG878		null	null		Male	null	TG878	UKN
nstd104	TG8786		null	null		Male	null	TG8786	UKN
nstd104	TG8808		null	null		Male	null	TG8808	UKN
nstd104	TG8838		null	null		Male	null	TG8838	UKN
nstd104	TG8875		null	null		Male	null	TG8875	UKN
nstd104	TG8905		null	null		Male	null	TG8905	UKN
nstd104	TG8931		null	null		Male	null	TG8931	UKN
nstd104	TG894		null	null		Male	null	TG894	UKN
nstd104	TG8956		null	null		Male	null	TG8956	UKN
nstd104	TG907		null	null		Male	null	TG907	UKN
nstd104	TG9070		null	null		Male	null	TG9070	UKN
nstd104	TG9098		null	null		Male	null	TG9098	UKN
nstd104	TG9132		null	null		Male	null	TG9132	UKN
nstd104	TG917		null	null		Male	null	TG917	UKN
nstd104	TG9180		null	null		Male	null	TG9180	UKN
nstd104	TG9217		null	null		Male	null	TG9217	UKN
nstd104	TG9231		null	null		Male	null	TG9231	UKN
nstd104	TG9238		null	null		Male	null	TG9238	UKN
nstd104	TG9249		null	null		Male	null	TG9249	UKN
nstd104	TG9315		null	null		Male	null	TG9315	UKN
nstd104	TG9330		null	null		Male	null	TG9330	UKN
nstd104	TG9336		null	null		Male	null	TG9336	UKN
nstd104	TG9339		null	null		Male	null	TG9339	UKN
nstd104	TG9428		null	null		Male	null	TG9428	UKN
nstd104	TG947		null	null		Male	null	TG947	UKN
nstd104	TG9476		null	null		Male	null	TG9476	UKN
nstd104	TG9494		null	null		Male	null	TG9494	UKN
nstd104	TG9499		null	null		Male	null	TG9499	UKN
nstd104	TG9585		null	null		Male	null	TG9585	UKN
nstd104	TG9613		null	null		Male	null	TG9613	UKN
nstd104	TG9618		null	null		Male	null	TG9618	UKN
nstd104	TG9620		null	null		Male	null	TG9620	UKN
nstd104	TG9625		null	null		Male	null	TG9625	UKN
nstd104	TG9638		null	null		Male	null	TG9638	UKN
nstd104	TG9639		null	null		Male	null	TG9639	UKN
nstd104	TG9653		null	null		Male	null	TG9653	UKN
nstd104	TG9663		null	null		Male	null	TG9663	UKN
nstd104	TG9677		null	null		Male	null	TG9677	UKN
nstd104	TG9688		null	null		Male	null	TG9688	UKN
nstd104	TG9725		null	null		Male	null	TG9725	UKN
nstd104	TG9726		null	null		Male	null	TG9726	UKN
nstd104	TG9736		null	null		Male	null	TG9736	UKN
nstd104	TG9750		null	null		Male	null	TG9750	UKN
nstd104	TG9770		null	null		Male	null	TG9770	UKN
nstd104	TG9779		null	null		Male	null	TG9779	UKN
nstd112	nstd112_1771		null	null	IraqiJew	Female	null	1771	OTH
nstd112	4291		null	null	IraqiJew	Male	null	4291	OTH
nstd112	4695		null	null	YemeniteJew	Female	null	4695	OTH
nstd112	5433		null	null	YemeniteJew	Male	null	5433	OTH
nstd112	Ale14		null	null	TlingitNikolskoye	Female	null	Ale14	OTH
nstd112	Ale20		null	null	AleutBeringIsland	Female	null	Ale20	OTH
nstd112	Ale22		null	null	AleutBeringIsland	Male	null	Ale22	OTH
nstd112	Ale32		null	null	TlingitPreobrazhenskoye	Male	null	Ale32	OTH
nstd112	Ayodo502C		null	null	Luo	Female	null	Ayodo502C	OTH
nstd112	Ayodo81S		null	null	Somali	Female	null	Ayodo81S	AFR
nstd112	Bu5		null	null	Burmese	Male	null	Bu5	OTH
nstd112	BulgarianB4		null	null	Bulgarian	Male	null	BulgarianB4	NFE
nstd112	BulgarianC1		null	null	Bulgarian	Male	null	BulgarianC1	NFE
nstd112	CHI-007		null	null	Thai	Male	null	CHI-007	OTH
nstd112	CHI-034		null	null	Thai	Female	null	CHI-034	OTH
nstd112	DNK11		null	null	Dinka	Male	null	DNK11	AFR
nstd112	DNK5		null	null	Dinka	Male	null	DNK5	AFR
nstd112	DNS		null	null	Denisova	Female	null	DNS	OTH
nstd112	Dus16		null	null	Dusun	Female	null	Dus16	OTH
nstd112	Esk29		null	null	EskimoChaplino	Male	null	Esk29	NFE
nstd112	Est375		null	null	Estonian	Male	null	Est375	NFE
nstd112	Est400		null	null	Estonian	Male	null	Est400	NFE
nstd112	IHW9118		null	null	AustraliaECCAC	Female	null	IHW9118	OTH
nstd112	IHW9193		null	null	AustraliaECCAC	Male	null	IHW9193	OTH
nstd112	Igor21		null	null	Igorot	Male	null	Igor21	OTH
nstd112	Jordan603		null	null	Jordanian	Male	null	Jordan603	OTH
nstd112	K-15		null	null	Kusunda	Male	null	K-15	OTH
nstd112	K-2		null	null	Kusunda	Male	null	K-2	OTH
nstd112	Kor82		null	null	Itelman	Female	null	Kor82	UKN
nstd112	M13		null	null	Madiga	Male	null	M13	SAS
nstd112	Mansi41		null	null	MansiSosvaRiver	Female	null	Mansi41	OTH
nstd112	Mansi79		null	null	MansiKondaRiver	Male	null	Mansi79	OTH
nstd112	Mixa0099		null	null	Mixtec	Male	null	Mixa0099	AMR
nstd112	NA00726		null	null	Korean	Female	null	NA00726	EAS
nstd112	NA11201		null	null	Quechua	Female	null	NA11201	AMR
nstd112	NA13604		null	null	Atayal	Male	null	NA13604	EAS
nstd112	NA13607		null	null	Ami	Male	null	NA13607	OTH
nstd112	NA13616		null	null	Ami	Male	null	NA13616	OTH
nstd112	NA15202		null	null	Hungarian	Male	null	NA15202	NFE
nstd112	NA15203		null	null	Hungarian	Female	null	NA15203	NFE
nstd112	NA15761		null	null	Icelander	Female	null	NA15761	NFE
nstd112	NA15763		null	null	Icelander	Female	null	NA15763	NFE
nstd112	NA17374		null	null	Greek	Male	null	NA17374	NFE
nstd112	NA17377		null	null	Greek	Male	null	NA17377	NFE
nstd112	NA17385		null	null	Hawaiian	Male	null	NA17385	AMR
nstd112	NA17386		null	null	Maori	Male	null	NA17386	OTH
nstd112	ND15865		null	null	Polish	Male	null	ND15865	NFE
nstd112	ND19394		null	null	Korean	Male	null	ND19394	EAS
nstd112	NDL		null	null	Neanderthal	Female	null	NDL	NFE
nstd112	NOR111		null	null	Norwegian	Female	null	NOR111	NFE
nstd112	Nesk22		null	null	EskimoNaukan	Female	null	Nesk22	NFE
nstd112	Nesk25		null	null	EskimoNaukan	Female	null	Nesk25	NFE
nstd112	Nlk1		null	null	Even	Female	null	Nlk1	OTH
nstd112	Nlk18		null	null	Even	Male	null	Nlk18	OTH
nstd112	Nlk3		null	null	Even	Female	null	Nlk3	OTH
nstd112	Peru60		null	null	Quechua	Female	null	Peru60	AMR
nstd112	SA0722		null	null	KhomaniSan	Female	null	SA0722	AFR
nstd112	SAH31		null	null	Saharawi	Male	null	SAH31	AFR
nstd112	Sir19		null	null	Chukchi	Male	null	Sir19	NFE
nstd112	Sir26		null	null	Chukchi	Male	null	Sir26	NFE
nstd112	Sir40		null	null	EskimoSireniki	Female	null	Sir40	NFE
nstd112	TGBS21		null	null	Chane	Male	null	TGBS21	OTH
nstd112	Tuba19		null	null	Tubalar	Female	null	Tuba19	OTH
nstd112	Tuba9		null	null	Tubalar	Female	null	Tuba9	OTH
nstd112	Ul31		null	null	Ulchi	Female	null	Ul31	EAS
nstd112	Ul5		null	null	Ulchi	Female	null	Ul5	EAS
nstd112	Utsa21		null	null	Saami	Female	null	Utsa21	NFE
nstd112	abh100		null	null	Abkhasian	Male	null	abh100	OTH
nstd112	abh107		null	null	Abkhasian	Male	null	abh107	OTH
nstd112	altai363p		null	null	Altaian	Male	null	altai363p	OTH
nstd112	armenia293		null	null	Armenian	Male	null	armenia293	NFE
nstd112	ch113		null	null	Chechen	Male	null	ch113	NFE
nstd112	iran11		null	null	Iranian	Male	null	iran11	OTH
nstd112	iran17		null	null	Iranian	Male	null	iran17	OTH
nstd112	lez42		null	null	Lezgin	Male	null	lez42	OTH
nstd112	lez49		null	null	Lezgin	Male	null	lez49	OTH
nstd112	mg31		null	null	Georgian	Male	null	mg31	NFE
nstd112	mixa0105		null	null	Mixtec	Female	null	mixa0105	AMR
nstd112	mixe0002		null	null	Mixe	Female	null	mixe0002	OTH
nstd112	mixe0042		null	null	Mixe	Female	null	mixe0042	OTH
nstd112	zapo0098		null	null	Zapotec	Male	null	zapo0098	AMR
nstd113	10103		null	null		Male	null	10103	UKN
nstd113	10151		null	null		Female	null	10151	UKN
nstd113	nstd113_1018		null	null		Female	null	1018	UKN
nstd113	10215		null	null		Female	null	10215	UKN
nstd113	10308		null	null		Female	null	10308	UKN
nstd113	10346		null	null		Female	null	10346	UKN
nstd113	10350		null	null		Female	null	10350	UKN
nstd113	10354		null	null		Male	null	10354	UKN
nstd113	10370		null	null		Male	null	10370	UKN
nstd113	10372		null	null		Male	null	10372	UKN
nstd113	10383		null	null		Male	null	10383	UKN
nstd113	10401		null	null		Female	null	10401	UKN
nstd113	10420		null	null		Female	null	10420	UKN
nstd113	10448		null	null		Male	null	10448	UKN
nstd113	10463		null	null		Male	null	10463	UKN
nstd113	10464		null	null		Male	null	10464	UKN
nstd113	10489		null	null		Male	null	10489	UKN
nstd113	10490		null	null		Male	null	10490	UKN
nstd113	10502		null	null		Male	null	10502	UKN
nstd113	nstd113_1053		null	null		Female	null	1053	UKN
nstd113	nstd113_1055		null	null		Female	null	1055	UKN
nstd113	10572		null	null		Male	null	10572	UKN
nstd113	10579		null	null		Male	null	10579	UKN
nstd113	10605		null	null		Female	null	10605	UKN
nstd113	10606		null	null		Male	null	10606	UKN
nstd113	10607		null	null		Male	null	10607	UKN
nstd113	10609		null	null		Male	null	10609	UKN
nstd113	10631		null	null		Male	null	10631	UKN
nstd113	10639		null	null		Male	null	10639	UKN
nstd113	10648		null	null		Male	null	10648	UKN
nstd113	10662		null	null		Female	null	10662	UKN
nstd113	10671		null	null		Female	null	10671	UKN
nstd113	10679		null	null		Female	null	10679	UKN
nstd113	10680		null	null		Male	null	10680	UKN
nstd113	10682		null	null		Male	null	10682	UKN
nstd113	10683		null	null		Female	null	10683	UKN
nstd113	10684		null	null		Female	null	10684	UKN
nstd113	10691		null	null		Male	null	10691	UKN
nstd113	10693		null	null		Female	null	10693	UKN
nstd113	10698		null	null		Male	null	10698	UKN
nstd113	10725		null	null		Male	null	10725	UKN
nstd113	10792		null	null		Male	null	10792	UKN
nstd113	10794		null	null		Male	null	10794	UKN
nstd113	10798		null	null		Male	null	10798	UKN
nstd113	10801		null	null		Female	null	10801	UKN
nstd113	10903		null	null		Male	null	10903	UKN
nstd113	10912		null	null		Male	null	10912	UKN
nstd113	10925		null	null		Male	null	10925	UKN
nstd113	10997		null	null		Male	null	10997	UKN
nstd113	11001		null	null		Female	null	11001	UKN
nstd113	11009		null	null		Male	null	11009	UKN
nstd113	11034		null	null		Male	null	11034	UKN
nstd113	11036		null	null		Female	null	11036	UKN
nstd113	11039		null	null		Male	null	11039	UKN
nstd113	11040		null	null		Male	null	11040	UKN
nstd113	11042		null	null		Female	null	11042	UKN
nstd113	11043		null	null		Male	null	11043	UKN
nstd113	11047		null	null		Female	null	11047	UKN
nstd113	11051		null	null		Male	null	11051	UKN
nstd113	11060		null	null		Female	null	11060	UKN
nstd113	11066		null	null		Male	null	11066	UKN
nstd113	11068		null	null		Female	null	11068	UKN
nstd113	11079		null	null		Male	null	11079	UKN
nstd113	11091		null	null		Male	null	11091	UKN
nstd113	11098		null	null		Male	null	11098	UKN
nstd113	11104		null	null		Male	null	11104	UKN
nstd113	11116		null	null		Female	null	11116	UKN
nstd113	11119		null	null		Female	null	11119	UKN
nstd113	11122		null	null		Male	null	11122	UKN
nstd113	11141		null	null		Female	null	11141	UKN
nstd113	11144		null	null		Female	null	11144	UKN
nstd113	11164		null	null		Male	null	11164	UKN
nstd113	11167		null	null		Female	null	11167	UKN
nstd113	11168		null	null		Male	null	11168	UKN
nstd113	11178		null	null		Female	null	11178	UKN
nstd113	11197		null	null		Male	null	11197	UKN
nstd113	11202		null	null		Male	null	11202	UKN
nstd113	11205		null	null		Male	null	11205	UKN
nstd113	11213		null	null		Female	null	11213	UKN
nstd113	11231		null	null		Male	null	11231	UKN
nstd113	11237		null	null		Female	null	11237	UKN
nstd113	11249		null	null		Female	null	11249	UKN
nstd113	11250		null	null		Female	null	11250	UKN
nstd113	11251		null	null		Female	null	11251	UKN
nstd113	11264		null	null		Female	null	11264	UKN
nstd113	11289		null	null		Male	null	11289	UKN
nstd113	11300		null	null		Female	null	11300	UKN
nstd113	11309		null	null		Male	null	11309	UKN
nstd113	11328		null	null		Female	null	11328	UKN
nstd113	11347		null	null		Male	null	11347	UKN
nstd113	11348		null	null		Male	null	11348	UKN
nstd113	11351		null	null		Male	null	11351	UKN
nstd113	11355		null	null		Male	null	11355	UKN
nstd113	11362		null	null		Male	null	11362	UKN
nstd113	11369		null	null		Male	null	11369	UKN
nstd113	11370		null	null		Male	null	11370	UKN
nstd113	11372		null	null		Male	null	11372	UKN
nstd113	11376		null	null		Female	null	11376	UKN
nstd113	11384		null	null		Male	null	11384	UKN
nstd113	11385		null	null		Female	null	11385	UKN
nstd113	11387		null	null		Female	null	11387	UKN
nstd113	11389		null	null		Female	null	11389	UKN
nstd113	11390		null	null		Male	null	11390	UKN
nstd113	11392		null	null		Male	null	11392	UKN
nstd113	11394		null	null		Male	null	11394	UKN
nstd113	11395		null	null		Male	null	11395	UKN
nstd113	11398		null	null		Male	null	11398	UKN
nstd113	11404		null	null		Male	null	11404	UKN
nstd113	11442		null	null		Female	null	11442	UKN
nstd113	11481		null	null		Male	null	11481	UKN
nstd113	11489		null	null		Male	null	11489	UKN
nstd113	11491		null	null		Male	null	11491	UKN
nstd113	11534		null	null		Male	null	11534	UKN
nstd113	11536		null	null		Male	null	11536	UKN
nstd113	11538		null	null		Male	null	11538	UKN
nstd113	11539		null	null		Female	null	11539	UKN
nstd113	11541		null	null		Male	null	11541	UKN
nstd113	11543		null	null		Male	null	11543	UKN
nstd113	11544		null	null		Female	null	11544	UKN
nstd113	11545		null	null		Male	null	11545	UKN
nstd113	11568		null	null		Male	null	11568	UKN
nstd113	11574		null	null		Male	null	11574	UKN
nstd113	11590		null	null		Male	null	11590	UKN
nstd113	11604		null	null		Male	null	11604	UKN
nstd113	11630		null	null		Male	null	11630	UKN
nstd113	11632		null	null		Male	null	11632	UKN
nstd113	11635		null	null		Male	null	11635	UKN
nstd113	11640		null	null		Female	null	11640	UKN
nstd113	11643		null	null		Male	null	11643	UKN
nstd113	11667		null	null		Male	null	11667	UKN
nstd113	11669		null	null		Male	null	11669	UKN
nstd113	11681		null	null		Male	null	11681	UKN
nstd113	11682		null	null		Male	null	11682	UKN
nstd113	11697		null	null		Female	null	11697	UKN
nstd113	11704		null	null		Male	null	11704	UKN
nstd113	11708		null	null		Male	null	11708	UKN
nstd113	11709		null	null		Female	null	11709	UKN
nstd113	11713		null	null		Male	null	11713	UKN
nstd113	11714		null	null		Male	null	11714	UKN
nstd113	11715		null	null		Male	null	11715	UKN
nstd113	11749		null	null		Male	null	11749	UKN
nstd113	11751		null	null		Male	null	11751	UKN
nstd113	11753		null	null		Male	null	11753	UKN
nstd113	11754		null	null		Male	null	11754	UKN
nstd113	11755		null	null		Male	null	11755	UKN
nstd113	11770		null	null		Male	null	11770	UKN
nstd113	11797		null	null		Male	null	11797	UKN
nstd113	11799		null	null		Male	null	11799	UKN
nstd113	11800		null	null		Male	null	11800	UKN
nstd113	11802		null	null		Male	null	11802	UKN
nstd113	11804		null	null		Male	null	11804	UKN
nstd113	11806		null	null		Male	null	11806	UKN
nstd113	11812		null	null		Female	null	11812	UKN
nstd113	11820		null	null		Female	null	11820	UKN
nstd113	11849		null	null		Male	null	11849	UKN
nstd113	11850		null	null		Male	null	11850	UKN
nstd113	11852		null	null		Male	null	11852	UKN
nstd113	11858		null	null		Female	null	11858	UKN
nstd113	11860		null	null		Male	null	11860	UKN
nstd113	11871		null	null		Female	null	11871	UKN
nstd113	11933		null	null		Female	null	11933	UKN
nstd113	11938		null	null		Male	null	11938	UKN
nstd113	11941		null	null		Male	null	11941	UKN
nstd113	11943		null	null		Male	null	11943	UKN
nstd113	11944		null	null		Male	null	11944	UKN
nstd113	11946		null	null		Male	null	11946	UKN
nstd113	11947		null	null		Male	null	11947	UKN
nstd113	11952		null	null		Male	null	11952	UKN
nstd113	11954		null	null		Male	null	11954	UKN
nstd113	11955		null	null		Female	null	11955	UKN
nstd113	11956		null	null		Male	null	11956	UKN
nstd113	11960		null	null		Male	null	11960	UKN
nstd113	11961		null	null		Female	null	11961	UKN
nstd113	11982		null	null		Female	null	11982	UKN
nstd113	11986		null	null		Male	null	11986	UKN
nstd113	11988		null	null		Male	null	11988	UKN
nstd113	11989		null	null		Male	null	11989	UKN
nstd113	11991		null	null		Male	null	11991	UKN
nstd113	11992		null	null		Male	null	11992	UKN
nstd113	11993		null	null		Male	null	11993	UKN
nstd113	11994		null	null		Male	null	11994	UKN
nstd113	11995		null	null		Male	null	11995	UKN
nstd113	11996		null	null		Male	null	11996	UKN
nstd113	12021		null	null		Male	null	12021	UKN
nstd113	12022		null	null		Female	null	12022	UKN
nstd113	12028		null	null		Male	null	12028	UKN
nstd113	12036		null	null		Male	null	12036	UKN
nstd113	12038		null	null		Male	null	12038	UKN
nstd113	12044		null	null		Male	null	12044	UKN
nstd113	12050		null	null		Male	null	12050	UKN
nstd113	12053		null	null		Male	null	12053	UKN
nstd113	12085		null	null		Male	null	12085	UKN
nstd113	12086		null	null		Male	null	12086	UKN
nstd113	12087		null	null		Male	null	12087	UKN
nstd113	12088		null	null		Male	null	12088	UKN
nstd113	12089		null	null		Male	null	12089	UKN
nstd113	12093		null	null		Male	null	12093	UKN
nstd113	12097		null	null		Male	null	12097	UKN
nstd113	12118		null	null		Female	null	12118	UKN
nstd113	12121		null	null		Female	null	12121	UKN
nstd113	12123		null	null		Female	null	12123	UKN
nstd113	12149		null	null		Male	null	12149	UKN
nstd113	12150		null	null		Male	null	12150	UKN
nstd113	12152		null	null		Male	null	12152	UKN
nstd113	12153		null	null		Male	null	12153	UKN
nstd113	12157		null	null		Male	null	12157	UKN
[truncated: 85,936 more rows]

## Sheet: Table S2
Chromosome	Start	End	Type	Pathogenicity	MVP
1	47851	91538	loss	Benign	0.123219
1	80386	91719	loss	Benign	0.123219
1	99236	410524	gain	Benign	0.123219
1	546856	586195	gain	Benign	0.123219
1	560334	570178	loss	Benign	0.123219
1	714038	726398	loss	Benign	0.123219
1	726481	753541	gain	Benign	0.123219
1	861808	870310	loss	Benign	0.187355
1	861808	873558	loss	Benign	0.123219
1	865694	873558	loss	Benign	0.187355
1	865694	877831	loss	Benign	0.123219
1	869443	870310	loss	Benign	0.123219
1	869443	881918	loss	Benign	0.123219
1	874762	887799	gain	Benign	0.187355
1	877556	887812	gain	Benign	0.187355
1	878250	881894	gain	Benign	0.187355
1	878423	881894	gain	Benign	0.141081
1	899537	908587	loss	Benign	0.544062
1	957640	964438	loss	Benign	0.178362
1	963864	964438	loss	Benign	0.123219
1	963938	964438	loss	Benign	0.123219
1	963938	985900	loss	Benign	0.227584
1	998578	1014297	loss	Benign	0.227584
1	1026707	1075878	loss	Benign	0.123219
1	1121794	1346905	gain	Benign	0.141081
1	1130727	1154157	gain	Benign	0.187355
1	1130727	1179762	gain	Benign	0.187355
1	1130727	1289863	gain	Benign	0.153935
1	1138913	1226512	gain	Benign	0.187355
1	1138913	1289863	gain	Benign	0.153935
1	1219382	1226851	loss	Benign	0.544062
1	1219775	1225559	loss	Benign	0.70054
1	1220136	1225559	loss	Benign	0.70054
1	1220136	1226512	gain	Benign	0.141081
1	1221530	1226757	loss	Benign	0.178362
1	1221530	1226851	loss	Benign	0.178362
1	1221530	1226912	loss	Benign	0.178362
1	1222051	1225559	loss	Benign	0.187355
1	1222963	1226063	loss	Benign	0.123219
1	1223122	1247469	gain	Benign	0.141081
1	1226757	1233490	gain	Benign	0.141081
1	1226757	1244646	gain	Benign	0.141081
1	1226757	1246972	gain	Benign	0.141081
1	1262695	1289863	gain	Benign	0.153935
1	1262695	1295323	gain	Benign	0.153935
1	1268388	1289835	gain	Benign	0.153935
1	1269723	1288823	loss	Benign	0.178362
1	1285537	1288823	loss	Benign	0.123219
1	1354515	1372773	gain	Benign	0.153935
1	1354515	1385211	gain	Benign	0.153935
1	1354538	1372773	gain	Benign	0.153935
1	1404016	1416117	loss	Benign	0.70054
1	1404809	1415476	loss	Benign	0.70054
1	1404809	1416117	loss	Benign	0.70054
1	1414585	1415476	loss	Benign	0.123219
1	1414585	1418112	loss	Benign	0.227584
1	1415012	1415476	loss	Benign	0.123219
1	1415012	1416117	loss	Benign	0.123219
1	1550992	1564064	gain	Benign	0.153935
1	1550992	1566160	gain	Benign	0.153935
1	1550992	1567206	gain	Benign	0.153935
1	1558792	1644836	gain	Benign	0.153935
1	1599888	1733219	gain	Benign	0.233606
1	1645366	1685966	loss	Benign	0.227584
1	1647686	1664124	loss	Benign	0.178362
1	2004098	2133862	loss	Pathogenic	0.526641
1	2043653	2172682	loss	Pathogenic	0.839559
1	2053757	2055538	loss	Benign	0.123219
1	2121118	2173504	loss	Benign	0.227584
1	2140261	2180524	loss	Benign	0.227584
1	2337185	2343961	loss	Pathogenic	0.853756
1	2337195	2343951	loss	Pathogenic	0.853756
1	2362020	2439191	gain	Benign	0.141081
1	2566091	2785671	loss	Benign	0.123219
1	2693695	2785671	loss	Benign	0.550488
1	2749920	22564787	loss	Pathogenic	0.839559
1	3057661	3086496	loss	Benign	0.123219
1	3406791	3440753	loss	Benign	0.227584
1	3410942	3440753	loss	Benign	0.227584
1	3592187	3781096	gain	Benign	0.153935
1	3646137	3701663	gain	Benign	0.153935
1	3646291	3706538	gain	Benign	0.153935
1	3731946	3768991	loss	Pathogenic	0.544062
1	4129266	4158955	loss	Benign	0.123219
1	6065164	6065532	loss	Benign	0.123219
1	6065164	6066517	loss	Benign	0.123219
1	6279370	6568387	gain	Benign	0.153935
1	6308695	6332669	loss	Benign	0.178362
1	6366910	6445806	loss	Benign	0.526641
1	6418218	6445806	loss	Benign	0.123219
1	6418218	6456472	loss	Benign	0.187355
1	6440288	6520312	gain	Benign	0.153935
1	6456472	6560363	gain	Benign	0.153935
1	6481916	6560363	gain	Benign	0.153935
1	6501100	6568387	loss	Benign	0.550488
1	6523430	6534226	gain	Benign	0.153935
1	6523430	6534600	gain	Benign	0.153935
1	6523430	6560363	gain	Benign	0.153935
1	6527613	6537728	loss	Pathogenic	0.178362
1	6534063	6537728	loss	Pathogenic	0.70054
1	6614230	6615469	loss	Benign	0.187355
1	6677064	6771607	loss	Benign	0.839559
1	6861372	6861736	loss	Benign	0.123219
1	6861424	6861736	loss	Benign	0.30435
1	7022699	7023494	loss	Benign	0.123219
1	7022750	7023362	loss	Benign	0.123219
1	7022979	7023494	loss	Benign	0.123219
1	7023014	7024222	loss	Benign	0.123219
1	7352974	7372804	loss	Benign	0.123219
1	7568271	7571463	loss	Benign	0.123219
1	7569814	7571463	loss	Benign	0.123219
1	7569976	7571463	loss	Benign	0.123219
1	7577632	7579538	loss	Benign	0.123219
1	7577892	7579538	loss	Benign	0.123219
1	7682001	7685000	loss	Pathogenic	0.123219
1	7764079	7764942	loss	Benign	0.123219
1	8018845	8044954	loss	Pathogenic	0.853756
1	8020162	8022197	loss	Benign	0.123219
1	8182462	8188402	loss	Benign	0.123219
1	8182462	8195724	loss	Benign	0.123219
1	8204719	8211074	gain	Benign	0.123219
1	8206326	8244145	gain	Benign	0.123219
1	8497191	8813784	loss	Pathogenic	0.839559
1	8672164	8685342	gain	Benign	0.233606
1	8672164	8686793	gain	Benign	0.233606
1	8674365	8685342	gain	Benign	0.233606
1	8674764	8677773	loss	Benign	0.123219
1	9087899	9111626	loss	Benign	0.70054
1	9318401	9400868	gain	Benign	0.153935
1	9318401	9402403	gain	Benign	0.153935
1	9319746	9402403	gain	Benign	0.153935
1	9319746	9408959	gain	Benign	0.153935
1	9319901	9387444	gain	Benign	0.153935
1	9319901	9402403	gain	Benign	0.153935
1	9319901	9406979	gain	Benign	0.153935
1	9320953	9402403	gain	Benign	0.153935
1	9323910	9408959	gain	Benign	0.153935
1	9466292	9525697	gain	Benign	0.123219
1	9571422	9596929	loss	Benign	0.123219
1	9571422	9597728	loss	Benign	0.123219
1	9571422	9597885	loss	Benign	0.123219
1	9596385	9597885	loss	Benign	0.123219
1	9597134	9600774	loss	Benign	0.70054
1	10041069	10042779	loss	Pathogenic	0.853756
1	10368099	10378914	loss	Benign	0.123219
1	10370312	10378416	loss	Benign	0.123219
1	10473196	10482839	loss	Benign	0.529879
1	10473200	10482839	loss	Benign	0.529879
1	10473200	10483396	loss	Benign	0.529879
1	10473200	10483456	loss	Benign	0.529879
1	10473200	10484170	loss	Benign	0.529879
1	10479678	10483456	loss	Benign	0.529879
1	10479678	10484170	loss	Benign	0.529879
1	10482583	10482839	loss	Benign	0.30435
1	10483108	10483456	loss	Benign	0.123219
1	10483272	10484170	loss	Benign	0.123219
1	10599842	10700448	gain	Benign	0.282013
1	11060075	11061651	loss	Benign	0.123219
1	11325910	11579470	gain	Benign	0.153935
1	11579470	11582989	loss	Benign	0.853756
1	11579504	11582989	loss	Benign	0.853756
1	11582614	11647669	loss	Benign	0.227584
1	11690766	12835739	loss	Pathogenic	0.70054
1	11794553	12786444	gain	Pathogenic	0.233606
1	11831595	12128498	gain	Benign	0.233606
1	11967905	11968406	loss	Benign	0.123219
1	11990197	12000670	loss	Benign	0.178362
1	12009820	12012802	loss	Pathogenic	0.544062
1	12019879	12028775	gain	Pathogenic	0.153935
1	12020693	12027158	gain	Pathogenic	0.153935
1	12020703	12020824	loss	Pathogenic	0.853756
1	12028292	12031717	loss	Pathogenic	0.70054
1	12058827	12059152	loss	Pathogenic	0.853756
1	12808337	12858053	loss	Benign	0.123219
1	12833239	12880153	loss	Benign	0.123219
1	13321120	13332842	loss	Benign	0.123219
1	14163314	14185682	loss	Benign	0.123219
1	14176001	14443000	loss	Benign	0.544062
1	15273181	15279196	loss	Benign	0.123219
1	15593666	15702130	gain	Benign	0.187355
1	15764902	15773084	loss	Pathogenic	0.853756
1	15764955	15773090	loss	Pathogenic	0.853756
1	15782147	15797670	loss	Benign	0.227584
1	16015784	16087164	gain	Benign	0.141081
1	16152297	16161836	loss	Benign	0.123219
1	16212169	16213208	loss	Benign	0.123219
1	16348412	16353511	gain	Benign	0.450166
1	16357147	16360881	loss	Benign	0.227584
1	16360487	16360881	loss	Benign	0.123219
1	16360487	16368324	loss	Benign	0.123219
1	17008302	17114716	loss	Benign	0.123219
1	17009604	17023126	loss	Benign	0.123219
1	17009604	17051496	loss	Benign	0.123219
1	17012241	17087465	loss	Benign	0.123219
1	17086052	17124228	loss	Benign	0.123219
1	17177364	17279470	loss	Benign	0.526641
1	17177822	17285244	loss	Benign	0.526641
1	17181043	17285244	loss	Benign	0.526641
1	17209369	17279470	loss	Benign	0.526641
1	17213883	17285244	loss	Benign	0.526641
1	17277995	17397704	loss	Benign	0.550488
1	17318209	17319096	loss	Pathogenic	0.853756
1	17325955	17389580	gain	Benign	0.153935
1	17342924	17429185	gain	Benign	0.153935
1	17345217	17380665	loss	Pathogenic	0.853756
1	17345366	17345463	loss	Pathogenic	0.853756
1	17345366	17359650	loss	Pathogenic	0.853756
1	17345366	17371393	loss	Pathogenic	0.853756
1	17345366	17380524	loss	Pathogenic	0.853756
1	17345370	17359646	loss	Pathogenic	0.853756
1	17345370	17371389	loss	Pathogenic	0.853756
1	17345376	17371393	loss	Pathogenic	0.853756
1	17345376	17380514	loss	Pathogenic	0.853756
1	17345376	17397986	loss	Pathogenic	0.853756
1	17359545	17359650	loss	Pathogenic	0.853756
1	17359549	17359646	loss	Pathogenic	0.853756
1	17371246	17371393	loss	Pathogenic	0.853756
1	17371256	17371383	loss	Pathogenic	0.853756
1	17375249	17390927	loss	Pathogenic	0.853756
1	17376556	17396932	loss	Pathogenic	0.544062
1	17380433	17380514	loss	Pathogenic	0.853756
1	17380433	17380524	loss	Pathogenic	0.853756
1	17380437	17380520	loss	Pathogenic	0.853756
1	17594433	17607292	gain	Benign	0.141081
1	17595811	17610899	gain	Benign	0.141081
1	17674537	17677196	loss	Benign	0.123219
1	17676291	17677196	loss	Benign	0.123219
1	17676291	17681277	loss	Benign	0.178362
1	17872028	17903298	loss	Benign	0.123219
1	19386691	19387234	loss	Benign	0.123219
1	20493387	20497621	loss	Benign	0.123219
1	20556029	20606320	loss	Benign	0.123219
1	20973463	20978065	loss	Pathogenic	0.70054
1	21627370	21785981	gain	Benign	0.123219
1	21880565	21880645	loss	Pathogenic	0.853756
1	21887119	21890709	loss	Pathogenic	0.529879
1	22236409	22310080	gain	Benign	0.153935
1	22305915	22321550	loss	Benign	0.529879
1	22499530	22514070	loss	Benign	0.123219
1	24022278	24022873	loss	Pathogenic	0.853756
1	24186268	24186413	loss	Pathogenic	0.842164
1	24382298	24448084	gain	Benign	0.141081
1	24521464	24522988	loss	Benign	0.123219
1	24521464	24523479	loss	Benign	0.123219
1	24707696	41886350	gain	Pathogenic	0.862295
1	24798383	24807014	loss	Benign	0.123219
1	24798383	24809462	loss	Benign	0.123219
1	24898453	24962376	gain	Benign	0.282013
1	25559808	25717365	gain	Benign	0.141081
1	25572637	25632639	loss	Benign	0.187355
1	25583890	25602344	loss	Pathogenic	0.178362
1	25650561	25658200	loss	Pathogenic	0.123219
1	25651325	25656732	loss	Pathogenic	0.123219
1	25694977	25699015	loss	Benign	0.187355
1	25695608	25699015	loss	Benign	0.187355
1	25870180	25883768	loss	Pathogenic	0.544062
1	26146392	26146514	loss	Benign	0.30435
1	26460582	26464255	loss	Benign	0.123219
1	27860756	27930143	loss	Pathogenic	0.526641
1	28062107	28148561	gain	Benign	0.141081
1	30361690	30371100	loss	Benign	0.123219
1	30732553	30741753	loss	Benign	0.123219
1	30735799	30746816	loss	Benign	0.123219
1	31118383	31133242	loss	Benign	0.123219
1	31118741	31125281	loss	Benign	0.123219
1	31145762	31233480	loss	Benign	0.550488
1	31239605	33825029	loss	Pathogenic	0.839559
1	31594955	32867761	gain	Pathogenic	0.233606
1	31819128	31858784	gain	Benign	0.141081
1	31847419	31885859	loss	Benign	0.187355
1	32542227	32547798	loss	Benign	0.178362
1	32545214	32547798	loss	Benign	0.123219
1	32545214	32551686	loss	Benign	0.123219
1	33490308	33595212	loss	Benign	0.544062
1	34407377	34411895	loss	Benign	0.123219
1	35403677	35581447	gain	Benign	0.141081
1	37421958	37425742	loss	Benign	0.123219
1	37423534	37425364	loss	Benign	0.123219
1	37423534	37425742	loss	Benign	0.123219
1	37423534	37430266	loss	Benign	0.123219
1	37425133	37425511	loss	Benign	0.123219
1	38031972	38105212	gain	Benign	0.153935
1	38595864	38604494	loss	Benign	0.123219
1	38595864	38606443	loss	Benign	0.123219
1	38602638	38616871	loss	Benign	0.123219
1	38642264	38644861	loss	Benign	0.123219
1	39084411	39090577	loss	Benign	0.123219
1	39435507	39438889	loss	Benign	0.123219
1	39826419	41366489	gain	Pathogenic	0.862295
1	39894403	39933999	loss	Pathogenic	0.544062
1	39999509	40012882	loss	Benign	0.123219
1	40000049	40012882	loss	Benign	0.123219
1	40555072	40562920	loss	Pathogenic	0.853756
1	40557947	40561572	loss	Pathogenic	0.853756
1	40558255	40562842	loss	Pathogenic	0.70054
1	41011140	41028319	loss	Benign	0.178362
1	41013015	41034811	loss	Benign	0.178362
1	41021964	41034811	loss	Benign	0.123219
1	41346428	41378076	gain	Benign	0.123219
1	41346428	41380722	gain	Benign	0.123219
1	41351613	41387003	gain	Benign	0.123219
1	41748424	42021616	loss	Benign	0.550488
1	41957439	42061137	gain	Benign	0.141081
1	42261889	42424713	gain	Benign	0.123219
1	42644770	42649649	loss	Benign	0.529879
1	42644770	42649670	loss	Benign	0.529879
1	43391046	43424847	loss	Pathogenic	0.853756
1	43392692	43396897	loss	Pathogenic	0.853756
1	43394583	43409012	loss	Pathogenic	0.853756
1	43395524	43396897	loss	Pathogenic	0.853756
1	43424285	43424342	loss	Pathogenic	0.842164
1	43693624	43695472	loss	Benign	0.123219
1	43814924	43815040	loss	Pathogenic	0.755335
1	43855620	43916171	loss	Pathogenic	0.526641
1	44832896	44929865	gain	Benign	0.141081
1	45021443	45022106	loss	Benign	0.123219
1	45237119	45287094	loss	Benign	0.227584
1	45303803	45307152	loss	Pathogenic	0.123219
1	45634614	45699200	loss	Benign	0.544062
1	45634614	45699364	loss	Benign	0.544062
1	45794968	45799006	loss	Pathogenic	0.853756
1	45794972	45799281	loss	Pathogenic	0.853756
1	45794978	45798996	loss	Pathogenic	0.853756
1	45794978	45799006	loss	Pathogenic	0.853756
1	45798240	45800189	loss	Pathogenic	0.853756
1	45798269	45801500	loss	Pathogenic	0.853756
1	45819489	46245645	gain	Benign	0.153935
1	45965995	45974897	loss	Pathogenic	0.853756
1	45973008	45974907	loss	Pathogenic	0.853756
1	46188914	46206992	gain	Benign	0.153935
1	46188914	46212000	gain	Benign	0.153935
1	46188914	46216575	gain	Benign	0.153935
1	46195375	46212000	gain	Benign	0.153935
1	46195375	46216575	gain	Benign	0.153935
1	46244255	46250040	loss	Benign	0.123219
1	46244725	46248977	loss	Benign	0.123219
1	46656135	46656466	loss	Pathogenic	0.853756
1	47272184	52505405	loss	Pathogenic	0.839559
1	47509513	47524264	gain	Benign	0.153935
1	48442182	48700325	gain	Benign	0.153935
1	48946572	48967002	gain	Benign	0.123219
1	49346828	49364064	gain	Benign	0.123219
1	49346828	49369206	gain	Benign	0.123219
1	49352177	49369206	gain	Benign	0.123219
1	49362514	49365708	gain	Benign	0.123219
1	49362514	49369206	gain	Benign	0.123219
1	49362514	49371194	gain	Benign	0.123219
1	49362613	49664304	loss	Benign	0.526641
1	49619286	49619949	loss	Benign	0.123219
1	49935030	49946769	loss	Benign	0.123219
1	50081573	50379476	loss	Benign	0.526641
1	51424556	51448159	loss	Benign	0.529879
1	52559508	52608080	loss	Benign	0.123219
1	52607577	52608013	loss	Benign	0.123219
1	52607577	52608080	loss	Benign	0.123219
1	52607613	52608080	loss	Benign	0.123219
1	53061024	77233450	gain	Pathogenic	0.862295
1	53542620	53553754	loss	Benign	0.544062
1	53590630	53595433	loss	Benign	0.123219
1	53591463	53598104	loss	Benign	0.123219
1	53662606	53662777	loss	Pathogenic	0.842164
1	53666381	53668111	loss	Pathogenic	0.853756
1	53676790	53677355	loss	Pathogenic	0.853756
1	53792456	53793963	gain	Benign	0.233606
1	53793313	53793746	loss	Benign	0.227584
1	53793313	53793763	loss	Benign	0.227584
1	53793313	53793963	loss	Benign	0.227584
1	53793401	53793513	loss	Benign	0.842164
1	53793401	53793963	gain	Benign	0.233606
1	53793413	53793679	loss	Benign	0.842164
1	53793413	53793763	loss	Benign	0.842164
1	53793679	53793963	gain	Benign	0.30435
1	53964341	54010826	loss	Benign	0.178362
1	53965176	53968614	loss	Benign	0.123219
1	53965176	53970536	loss	Benign	0.123219
1	53965176	53972205	loss	Benign	0.123219
1	54368214	54369730	loss	Benign	0.123219
1	55032737	55089708	gain	Benign	0.141081
1	55089708	55094918	loss	Benign	0.123219
1	55092069	55095808	loss	Benign	0.123219
1	55092069	55106807	loss	Benign	0.123219
1	55092069	55107019	loss	Benign	0.123219
1	55301220	55306618	loss	Benign	0.123219
1	55505149	55530526	loss	Benign	0.70054
1	55518371	55529332	loss	Benign	0.70054
1	55518418	55529828	loss	Benign	0.70054
1	55521713	55529228	loss	Benign	0.70054
1	56054865	56123510	gain	Benign	0.123219
1	56059223	56123510	gain	Benign	0.123219
1	57109660	57189793	gain	Benign	0.141081
1	57816246	71791607	loss	Pathogenic	0.526641
1	59246581	59250312	loss	Benign	0.178362
1	59285277	86564294	loss	Pathogenic	0.526641
1	60098172	77196562	loss	Pathogenic	0.526641
1	60106269	60109453	loss	Benign	0.123219
1	60106269	60128805	loss	Benign	0.70054
1	60106320	60107034	loss	Benign	0.123219
1	60314613	60325531	gain	Benign	0.141081
1	60430348	60589775	gain	Benign	0.141081
1	61351024	79583933	loss	Pathogenic	0.526641
1	61547843	61549494	loss	Benign	0.178362
1	61551732	61620930	loss	Pathogenic	0.839559
1	61743258	61892136	loss	Pathogenic	0.544062
1	61909587	61998177	loss	Benign	0.544062
1	62082800	62083557	loss	Benign	0.123219
1	62082921	62084461	loss	Benign	0.123219
1	62408549	62418027	loss	Benign	0.123219
1	62468855	62517305	loss	Benign	0.544062
1	62560928	62719839	loss	Benign	0.544062
1	62638306	62657186	loss	Benign	0.123219
1	62642163	62657186	loss	Benign	0.123219
1	62644118	62657063	loss	Benign	0.123219
1	62646182	62657063	loss	Benign	0.123219
1	62646182	62657186	loss	Benign	0.123219
1	62646182	62657530	loss	Benign	0.123219
1	62654877	62657186	loss	Benign	0.123219
1	62657530	62677723	loss	Benign	0.187355
1	62675798	62676714	gain	Benign	0.141081
1	62902874	63121705	gain	Benign	0.141081
1	62971367	62980255	loss	Pathogenic	0.544062
1	63026822	63090858	gain	Benign	0.141081
1	63252828	77402595	loss	Pathogenic	0.839559
1	63862174	63862278	loss	Pathogenic	0.853756
1	63894394	63894807	loss	Pathogenic	0.842164
1	64321264	88153669	loss	Pathogenic	0.526641
1	64842975	64861846	loss	Benign	0.123219
1	66038010	66067366	loss	Pathogenic	0.544062
1	66041059	66046117	loss	Benign	0.123219
1	66054713	66146306	loss	Benign	0.544062
1	66129398	66130313	loss	Benign	0.123219
1	66143566	66143738	loss	Benign	0.30435
1	66166733	66167582	loss	Benign	0.123219
1	66868168	77106425	loss	Pathogenic	0.526641
1	67330808	77589066	loss	Pathogenic	0.526641
1	67851233	86101340	loss	Pathogenic	0.526641
1	68903870	68949773	loss	Pathogenic	0.70054
1	70151123	70186036	loss	Benign	0.544062
1	70689677	70802249	gain	Benign	0.233606
1	71112450	71116437	gain	Benign	0.123219
1	71237663	71240621	loss	Benign	0.123219
1	71237663	71245142	loss	Benign	0.123219
1	71238382	71245142	loss	Benign	0.123219
1	71240621	71249139	loss	Benign	0.123219
1	71240621	71251181	loss	Benign	0.123219
1	71410579	78131158	gain	Pathogenic	0.282013
1	71414863	71458162	loss	Benign	0.123219
1	71414863	71465292	loss	Benign	0.123219
1	72044544	92505091	loss	Pathogenic	0.526641
1	72549836	72615118	loss	Benign	0.123219
1	72731320	72828221	gain	Benign	0.141081
1	72741382	72811692	gain	Benign	0.141081
1	72744996	72763989	loss	Benign	0.178362
1	72755413	72763989	loss	Benign	0.123219
1	73197081	73327954	loss	Benign	0.123219
1	73386470	73994268	gain	Benign	0.123219
1	73932886	74022034	loss	Benign	0.123219
1	74671519	74730853	loss	Benign	0.544062
1	74893793	75074719	gain	Benign	0.141081
1	75171751	75176418	loss	Benign	0.544062
1	75197876	75202249	loss	Benign	0.544062
1	75830438	76378738	gain	Benign	0.153935
1	76007120	76540569	loss	Pathogenic	0.853756
1	76088392	76120300	loss	Benign	0.123219
1	76177994	76311291	loss	Benign	0.550488
1	76190453	76190522	loss	Pathogenic	0.755335
1	76190453	76228468	loss	Pathogenic	0.853756
1	76190463	76190512	loss	Pathogenic	0.755335
1	76190463	76216241	loss	Pathogenic	0.853756
1	76190463	76228458	loss	Pathogenic	0.853756
1	76226787	76228468	loss	Pathogenic	0.853756
1	76226797	76228458	loss	Pathogenic	0.853756
1	76342180	76383297	gain	Benign	0.153935
1	76351727	76357500	gain	Benign	0.153935
1	76692832	76721164	loss	Benign	0.123219
1	76884987	89094147	loss	Pathogenic	0.526641
1	77109938	77111456	loss	Benign	0.123219
1	77768016	77781567	loss	Benign	0.123219
1	77955577	78040287	gain	Benign	0.233606
1	78649862	78678130	loss	Benign	0.123219
1	79383554	79458347	gain	Benign	0.141081
1	79393984	79396655	loss	Benign	0.123219
1	79393984	79397231	loss	Benign	0.123219
1	80503523	80552566	gain	Benign	0.123219
1	81176850	81181741	loss	Benign	0.123219
1	81212467	81338918	gain	Benign	0.123219
1	81212945	81403760	gain	Benign	0.123219
1	82263920	82313485	gain	Benign	0.282013
1	82653168	82809419	loss	Benign	0.123219
1	82804474	82805662	gain	Benign	0.123219
1	83030504	83058812	loss	Benign	0.123219
1	83808282	83812855	loss	Benign	0.123219
1	83905323	84106088	loss	Benign	0.123219
1	83923008	104816539	gain	Pathogenic	0.862295
1	84121781	84126785	loss	Benign	0.123219
1	84126005	84126785	loss	Benign	0.123219
1	84388118	84388803	loss	Benign	0.123219
1	84528434	84681214	gain	Benign	0.141081
1	84594399	84651715	gain	Benign	0.141081
1	84962423	85035744	loss	Benign	0.544062
1	85662153	85667356	loss	Benign	0.178362
1	85662851	85667356	loss	Benign	0.178362
1	85666270	85667356	loss	Benign	0.178362
1	85679397	85786233	gain	Benign	0.141081
1	86229604	86384082	loss	Benign	0.550488
1	86233871	86384082	loss	Benign	0.550488
1	86296663	86297495	loss	Benign	0.123219
1	87015179	87085266	gain	Benign	0.141081
1	87020617	87036922	loss	Benign	0.178362
1	87028669	87036040	loss	Benign	0.178362
1	87028669	87036922	loss	Benign	0.178362
1	89079544	89096946	loss	Benign	0.123219
1	89094540	89096946	loss	Benign	0.123219
1	89094540	89102071	loss	Benign	0.123219
1	89473175	89479758	loss	Benign	0.178362
1	89476427	89479755	loss	Benign	0.178362
1	89477178	89481583	loss	Benign	0.227584
1	89477178	89486037	loss	Benign	0.227584
1	89779051	89812145	loss	Benign	0.123219
1	89805799	89816851	loss	Benign	0.123219
1	89807854	89812145	loss	Benign	0.123219
1	89808387	89812145	loss	Benign	0.123219
1	90022057	90022796	loss	Benign	0.123219
1	91380305	91461842	loss	Benign	0.526641
1	91559438	91627379	gain	Benign	0.123219
1	91690179	92082962	gain	Benign	0.141081
1	91782031	91887372	gain	Benign	0.141081
1	92711955	92764566	loss	Pathogenic	0.544062
1	93297666	93299223	loss	Pathogenic	0.529879
1	93603954	93827300	gain	Benign	0.141081
1	93667456	93741025	gain	Benign	0.141081
1	93837992	121343783	gain	Pathogenic	0.862295
1	94054724	111671707	gain	Pathogenic	0.862295
1	94228900	94330992	loss	Benign	0.123219
1	94250201	94291252	loss	Benign	0.123219
1	94278128	94320233	loss	Benign	0.123219
1	94288463	94320233	loss	Benign	0.123219
1	94506765	94509031	loss	Pathogenic	0.853756
1	94514424	94514513	loss	Pathogenic	0.755335
1	94517227	94517415	loss	Pathogenic	0.853756
1	94982035	94983793	loss	Pathogenic	0.853756
1	95127463	95154785	loss	Benign	0.123219
1	95134903	95160537	loss	Benign	0.123219
1	95207442	95446903	gain	Benign	0.153935
1	95656619	95782533	gain	Benign	0.141081
1	95766707	96143770	gain	Benign	0.123219
1	96481556	96499450	gain	Benign	0.123219
1	97457893	97721488	gain	Benign	0.153935
1	97757431	97798061	loss	Pathogenic	0.529879
1	98059803	98079674	gain	Benign	0.153935
1	98155074	98170206	loss	Benign	0.853756
1	98191375	98327831	loss	Benign	0.550488
1	99405165	99407104	loss	Benign	0.123219
1	99405165	99411881	loss	Benign	0.123219
1	99882119	99891633	loss	Benign	0.123219
1	99890919	99891633	loss	Benign	0.123219
1	99890919	99902365	loss	Benign	0.123219
1	100302513	100319101	loss	Pathogenic	0.544062
1	100327803	100327989	loss	Pathogenic	0.853756
1	100357978	100358173	loss	Pathogenic	0.842164
1	100366308	100367832	loss	Pathogenic	0.842164
1	100366310	100367832	loss	Pathogenic	0.842164
1	100368219	100368370	loss	Pathogenic	0.842164
1	100376248	100376423	loss	Pathogenic	0.853756
1	100376248	100379314	loss	Pathogenic	0.70054
1	100472570	100477109	loss	Pathogenic	0.70054
1	100506415	100623922	loss	Benign	0.544062
1	100523464	100587146	gain	Benign	0.141081
1	100661376	100666120	loss	Pathogenic	0.70054
1	100661791	100661998	loss	Pathogenic	0.842164
1	100661801	100661988	loss	Pathogenic	0.842164
1	100680363	100696480	loss	Pathogenic	0.544062
1	100706297	100706460	loss	Pathogenic	0.30435
1	100706307	100706450	loss	Pathogenic	0.30435
1	100728138	100765696	gain	Benign	0.153935
1	101004443	101005367	loss	Benign	0.187355
1	101004444	101005367	loss	Benign	0.187355
1	101004763	101005367	loss	Benign	0.123219
1	102217181	102826835	gain	Benign	0.153935
1	102312703	102424197	gain	Benign	0.123219
1	102359002	102435169	loss	Benign	0.123219
1	102969517	102984713	loss	Benign	0.123219
1	102983838	102985620	loss	Benign	0.123219
1	103155605	103510258	gain	Benign	0.233606
1	103230040	103510097	gain	Benign	0.233606
1	103277571	103510258	gain	Benign	0.233606
1	103277571	103548497	gain	Benign	0.233606
1	103328723	103384168	gain	Benign	0.233606
1	103328723	103391806	gain	Benign	0.233606
1	103328723	103548505	gain	Benign	0.233606
1	103328723	103548782	gain	Benign	0.233606
1	103328723	103569945	gain	Benign	0.233606
1	103342392	103391715	gain	Benign	0.233606
1	103342392	103548505	gain	Benign	0.233606
1	103342392	103548782	gain	Benign	0.233606
1	103343583	103548497	gain	Benign	0.233606
1	103346245	103550401	gain	Benign	0.233606
1	103350881	103548497	gain	Benign	0.233606
1	103351323	103375747	gain	Benign	0.233606
1	103351323	103539196	gain	Benign	0.233606
1	103351323	103548497	gain	Benign	0.233606
1	103351323	103567908	gain	Benign	0.233606
1	103353792	103391621	gain	Benign	0.450166
1	103381480	103431911	loss	Pathogenic	0.529879
1	103517472	103548497	gain	Benign	0.233606
1	103517755	103539196	gain	Benign	0.123219
1	103530782	103539196	gain	Benign	0.123219
1	103530782	103548497	gain	Benign	0.233606
1	103530782	103548782	gain	Benign	0.233606
1	103530782	103550401	gain	Benign	0.233606
1	103908591	104012569	gain	Benign	0.123219
1	103916755	104136650	gain	Benign	0.153935
1	104030621	104211046	gain	Benign	0.153935
1	104030621	104219160	gain	Benign	0.153935
1	104310838	104447410	gain	Benign	0.123219
1	104383975	104437902	gain	Benign	0.123219
1	104458885	106306488	loss	Benign	0.123219
1	104573697	104672830	loss	Benign	0.123219
1	104706652	104707906	loss	Benign	0.123219
1	105111535	105147324	loss	Benign	0.123219
1	105219763	105312623	gain	Benign	0.123219
1	105666096	105668398	loss	Benign	0.123219
1	105666613	105668398	loss	Benign	0.123219
1	105667671	105670343	loss	Benign	0.123219
1	105991986	106134738	gain	Benign	0.123219
1	106010065	106023356	loss	Benign	0.123219
1	106010189	106135546	gain	Benign	0.123219
1	106011788	106134738	gain	Benign	0.123219
1	106011788	106135546	gain	Benign	0.123219
1	106011788	106135597	gain	Benign	0.123219
1	106025908	106089142	gain	Benign	0.123219
1	106164864	106215029	loss	Benign	0.123219
1	106978815	106981375	loss	Benign	0.123219
1	106978815	106982478	loss	Benign	0.123219
1	107265058	107494264	gain	Benign	0.123219
1	107605498	107868724	gain	Benign	0.153935
1	107656356	107665248	loss	Benign	0.123219
1	107921992	142552733	gain	Pathogenic	0.862295
1	108241166	108411688	loss	Benign	0.70054
1	108393409	108405350	loss	Benign	0.123219
1	108403028	108405350	loss	Benign	0.123219
1	108403028	108408983	loss	Benign	0.123219
1	108654479	108657678	loss	Benign	0.123219
1	108696760	108737112	loss	Benign	0.227584
1	108697084	108737112	loss	Benign	0.227584
1	108699096	108737112	loss	Benign	0.227584
1	108713557	108737112	loss	Benign	0.227584
1	108726389	108736549	loss	Benign	0.227584
1	108726389	108737112	loss	Benign	0.227584
1	108728484	108737112	loss	Benign	0.178362
1	109367944	109371874	loss	Benign	0.187355
1	109406422	109453129	loss	Benign	0.529879
1	109497897	109501001	loss	Benign	0.123219
1	109498401	109501001	loss	Benign	0.123219
1	109566684	109574096	loss	Benign	0.123219
1	109569132	109574477	gain	Benign	0.123219
1	109571889	109605305	loss	Benign	0.123219
1	109798803	109817838	loss	Benign	0.529879
1	109832283	109871787	loss	Benign	0.544062
1	110150279	110152297	gain	Pathogenic	0.153935
1	110150279	110152297	loss	Pathogenic	0.853756
1	110181305	110188204	loss	Benign	0.123219
1	110187282	110195152	loss	Benign	0.123219
1	110218277	110254641	gain	Benign	0.123219
1	111136495	111147424	loss	Pathogenic	0.853756
1	111379250	111387987	loss	Benign	0.123219
1	111663118	111663335	loss	Pathogenic	0.842164
1	111726213	111863338	gain	Benign	0.141081
1	112707208	112888622	loss	Benign	0.123219
1	113186778	113373705	gain	Benign	0.233606
1	113351374	113471400	gain	Benign	0.153935
1	113504997	113532354	loss	Benign	0.123219
1	113530818	113532495	loss	Benign	0.123219
1	114243899	114273241	gain	Benign	0.141081
1	114270738	114287902	loss	Benign	0.544062
1	114616228	114720018	loss	Benign	0.550488
1	114661225	114669174	loss	Benign	0.123219
1	114682915	114684767	loss	Benign	0.123219
1	115231162	115238211	loss	Pathogenic	0.187355
1	116226658	116232765	loss	Benign	0.529879
1	116227664	116232765	loss	Benign	0.529879
1	116228152	116231289	loss	Benign	0.123219
1	116229678	116232765	loss	Benign	0.123219
1	116230000	116234313	loss	Benign	0.529879
1	116704771	116756179	gain	Benign	0.123219
1	118975209	119026090	gain	Benign	0.123219
1	118975209	119030698	gain	Benign	0.123219
1	118989774	118990640	loss	Benign	0.123219
1	119277851	119319805	gain	Benign	0.123219
1	119893928	119936263	gain	Benign	0.141081
1	119958033	119965253	loss	Pathogenic	0.853756
1	120011081	120013541	loss	Benign	0.123219
1	120012852	120013541	loss	Benign	0.123219
1	120091434	120129258	loss	Benign	0.123219
1	120099980	120145883	gain	Benign	0.123219
1	120107602	120139494	loss	Benign	0.123219
1	120311344	120311487	loss	Pathogenic	0.30435
1	120311364	120311467	loss	Pathogenic	0.30435
1	120672583	142552733	gain	Benign	0.123219
1	142535555	143543382	gain	Benign	0.123219
1	143902692	143913626	loss	Benign	0.544062
1	144155672	144223777	gain	Benign	0.123219
1	145414693	145417545	loss	Pathogenic	0.853756
1	145414772	145416946	loss	Pathogenic	0.853756
1	145414782	145474819	loss	Pathogenic	0.70054
1	145507647	145509231	loss	Pathogenic	0.70054
1	147245049	147246661	loss	Pathogenic	0.123219
1	147380063	147381404	loss	Pathogenic	0.853756
1	147531377	147586022	loss	Benign	0.123219
1	149789016	149835093	loss	Benign	0.544062
1	149825831	180236332	gain	Pathogenic	0.282013
1	149895209	149900144	loss	Pathogenic	0.544062
1	150455813	150526044	loss	Benign	0.70054
1	150529738	150549863	gain	Benign	0.141081
1	150778349	150778350	gain	Pathogenic	0.450166
1	150853044	154647786	gain	Pathogenic	0.282013
1	150854177	150862767	loss	Benign	0.123219
1	150854177	150863415	loss	Benign	0.123219
1	150857664	150862767	loss	Benign	0.123219
1	150990288	151016203	loss	Pathogenic	0.544062
1	150997723	151040971	gain	Benign	0.141081
1	151375200	151431941	loss	Pathogenic	0.544062
1	152259078	152412196	loss	Benign	0.187355
1	152274651	152297679	loss	Pathogenic	0.187355
1	152759678	152769592	loss	Benign	0.123219
1	152761371	152771207	loss	Benign	0.123219
1	153016594	153021040	gain	Benign	0.123219
1	153209588	153226983	gain	Benign	0.123219
1	153215866	153242088	loss	Benign	0.123219
1	153215950	153217536	loss	Benign	0.123219
1	153216002	153217005	loss	Benign	0.123219
1	153488723	153750339	gain	Benign	0.282013
1	153493800	153508996	loss	Benign	0.178362
1	153777383	153895451	loss	Pathogenic	0.526641
1	153912047	153950752	loss	Pathogenic	0.178362
1	154474131	154475033	loss	Benign	0.178362
1	154474131	154480318	loss	Benign	0.544062
1	154750989	154770139	gain	Benign	0.123219
1	155205541	155205595	loss	Pathogenic	0.853756
1	155252202	155293625	loss	Pathogenic	0.227584
1	155285951	155289254	loss	Pathogenic	0.70054
1	155294636	155452240	loss	Pathogenic	0.839559
1	155305052	155532324	loss	Pathogenic	0.839559
1	155658864	155664439	loss	Benign	0.123219
1	155662247	155664301	loss	Benign	0.123219
1	155662247	155664439	loss	Benign	0.123219
1	155662247	155676492	loss	Benign	0.123219
1	155662247	155677223	loss	Benign	0.123219
1	156070888	156238593	loss	Pathogenic	0.70054
1	156084690	156096034	loss	Pathogenic	0.853756
1	156084690	156109650	loss	Pathogenic	0.853756
1	156084700	156085075	loss	Pathogenic	0.853756
1	156084710	156085065	loss	Pathogenic	0.853756
1	156084710	156212953	loss	Pathogenic	0.70054
1	156104184	156108907	loss	Pathogenic	0.853756
1	156104795	156106167	loss	Pathogenic	0.853756
1	156844810	156846190	loss	Pathogenic	0.842164
1	157140430	157175756	loss	Benign	0.123219
1	157154186	157175239	loss	Benign	0.123219
1	157161346	157175239	loss	Benign	0.123219
1	157161346	157175508	loss	Benign	0.123219
1	157173754	157175239	loss	Benign	0.123219
1	157914330	158017921	gain	Benign	0.141081
1	158655335	158667812	loss	Pathogenic	0.544062
1	158681743	158847720	loss	Benign	0.187355
1	158681743	158849932	loss	Benign	0.187355
1	158855554	158869733	loss	Benign	0.123219
1	159014109	159019102	loss	Benign	0.123219
1	159118516	159123862	loss	Benign	0.123219
1	159343438	161918472	loss	Pathogenic	0.70054
1	159912346	159983029	gain	Benign	0.141081
1	159995841	160006809	loss	Benign	0.178362
1	160779495	161116022	gain	Benign	0.141081
1	160956238	160959262	loss	Benign	0.123219
1	160956238	160966844	loss	Benign	0.123219
1	160956238	160969930	loss	Benign	0.70054
1	161168074	161172233	loss	Benign	0.544062
1	161255241	161276497	loss	Pathogenic	0.529879
1	161275464	161279705	gain	Pathogenic	0.153935
1	161284158	161332308	loss	Pathogenic	0.853756
1	161284166	161334541	loss	Pathogenic	0.853756
1	161284190	161332229	loss	Pathogenic	0.853756
1	161293394	161298297	loss	Pathogenic	0.853756
1	161310374	161326640	loss	Pathogenic	0.853756
1	161326457	161326640	loss	Pathogenic	0.853756
1	161326457	161332233	loss	Pathogenic	0.853756
1	161326467	161326630	loss	Pathogenic	0.853756
1	161331711	161336448	loss	Pathogenic	0.70054
1	161482520	161519610	gain	Benign	0.141081
1	161676893	184071723	loss	Pathogenic	0.839559
1	162230717	162231202	loss	Benign	0.123219
1	162748370	162748520	loss	Pathogenic	0.853756
1	162767168	162781524	gain	Benign	0.153935
1	163538248	163775335	loss	Benign	0.123219
1	164496611	164506508	loss	Benign	0.123219
1	165599804	165600923	loss	Benign	0.123219
1	165602406	165606269	gain	Benign	0.123219
1	165602452	165604789	loss	Benign	0.123219
1	165602524	165604240	loss	Benign	0.123219
1	165602524	165604277	loss	Benign	0.123219
1	165602524	165605209	loss	Benign	0.123219
1	165603289	165604240	loss	Benign	0.123219
1	165603660	165604240	loss	Benign	0.123219
1	165603677	165604789	loss	Benign	0.123219
1	165645370	165647933	loss	Benign	0.123219
1	166185037	166196932	gain	Benign	0.123219
1	166536092	166579080	loss	Benign	0.123219
1	167759751	167777775	loss	Benign	0.123219
1	167759751	167778843	loss	Benign	0.123219
1	167759838	167767027	loss	Benign	0.123219
1	167760731	167777775	loss	Benign	0.123219
1	168285844	168290147	loss	Benign	0.123219
1	168569568	168573327	loss	Benign	0.123219
1	168569568	168574182	loss	Benign	0.123219
1	168569568	168574506	loss	Benign	0.123219
1	169004394	169005127	loss	Benign	0.123219
1	169004427	169014875	loss	Benign	0.123219
1	169115833	169138307	gain	Benign	0.123219
1	169226927	169257750	loss	Benign	0.227584
1	169255020	169293721	loss	Benign	0.70054
1	169255020	169347686	gain	Benign	0.141081
1	169578789	169580892	loss	Benign	0.70054
1	170898861	191034539	loss	Pathogenic	0.839559
1	171749665	171755170	gain	Benign	0.141081
1	171990029	195086758	loss	Pathogenic	0.839559
1	172634782	172634865	loss	Pathogenic	0.853756
1	173131908	187406532	loss	Pathogenic	0.839559
1	173872942	173886516	loss	Pathogenic	0.853756
1	173873027	173886568	loss	Pathogenic	0.853756
1	173896153	174040594	gain	Benign	0.233606
1	174184608	174238946	loss	Benign	0.178362
1	174188285	174413481	gain	Benign	0.141081
1	174303636	174444800	gain	Benign	0.153935
1	174303636	174520161	gain	Benign	0.153935
1	174329323	174493211	gain	Benign	0.153935
1	174356463	174520161	gain	Benign	0.141081
1	174374304	174444800	gain	Benign	0.141081
1	174374368	174493211	gain	Benign	0.141081
1	174384928	174444800	gain	Benign	0.141081
1	174764608	174801748	loss	Benign	0.178362
1	174764839	174801085	loss	Benign	0.178362
1	174764839	174801748	loss	Benign	0.178362
1	174764839	174802731	loss	Benign	0.178362
1	174934586	174994790	gain	Benign	0.141081
1	175022406	175029932	loss	Benign	0.123219
1	175022844	175025658	loss	Benign	0.123219
1	175411546	175411978	loss	Benign	0.123219
1	175411648	175411978	loss	Benign	0.123219
1	176009259	176277292	gain	Benign	0.141081
1	176565098	196270818	loss	Pathogenic	0.839559
1	177551193	199599056	loss	Pathogenic	0.839559
1	178977963	178984086	loss	Benign	0.123219
1	179002040	199694025	loss	Pathogenic	0.839559
1	179011314	199022759	loss	Pathogenic	0.839559
1	179073386	200192265	loss	Pathogenic	0.839559
1	179329878	179334934	loss	Benign	0.123219
1	179413479	201764737	loss	Pathogenic	0.839559
1	179453424	179457465	loss	Benign	0.123219
1	179454136	179457465	loss	Benign	0.123219
1	179455645	179458472	gain	Benign	0.123219
1	179455645	179458821	gain	Benign	0.123219
1	179455645	179459720	gain	Benign	0.123219
1	179455769	179458472	gain	Benign	0.123219
1	179456190	179458472	gain	Benign	0.123219
1	179456190	179458821	gain	Benign	0.123219
1	179456359	179458472	gain	Benign	0.123219
1	179456776	179459720	gain	Benign	0.123219
1	179457276	179458821	gain	Benign	0.123219
1	179457276	179459720	gain	Benign	0.123219
1	179461671	179469314	loss	Benign	0.123219
1	179533815	179533938	loss	Pathogenic	0.853756
1	179606157	179607928	loss	Benign	0.123219
1	179606157	179607936	loss	Benign	0.123219
1	179851638	179873157	loss	Pathogenic	0.544062
1	180199433	180244188	loss	Pathogenic	0.529879
1	180227658	180230081	loss	Benign	0.123219
1	180228594	180230081	loss	Benign	0.123219
1	180228834	180230081	loss	Benign	0.123219
1	180228968	180230081	loss	Benign	0.123219
1	180739039	180755321	loss	Benign	0.123219
1	180750335	180755321	loss	Benign	0.123219
1	180957962	181126503	gain	Benign	0.141081
1	181056160	181059109	loss	Benign	0.544062
1	181056160	181060618	loss	Benign	0.544062
1	182360063	182361464	loss	Benign	0.123219
1	182360169	182361464	loss	Benign	0.123219
1	182538615	182569626	loss	Benign	0.178362
1	182776678	182781819	loss	Benign	0.227584
1	182777405	182781819	loss	Benign	0.227584
1	182777405	182786953	loss	Benign	0.227584
1	182778160	182781819	loss	Benign	0.227584
1	182865717	182922975	gain	Benign	0.141081
1	183155478	183155576	loss	Pathogenic	0.834783
1	183536035	183536500	gain	Pathogenic	0.282013
1	184667731	185009090	gain	Benign	0.141081
1	184793404	184928165	gain	Benign	0.141081
1	185009911	185011526	loss	Benign	0.123219
1	185106900	185128250	gain	Benign	0.141081
1	185644663	221698833	gain	Pathogenic	0.862295
1	185783936	185794315	loss	Benign	0.123219
1	185783936	185864512	loss	Benign	0.70054
1	185784104	185785224	loss	Benign	0.123219
1	186280235	186382460	gain	Benign	0.282013
1	186281328	186390303	gain	Benign	0.282013
1	186304298	186425526	gain	Benign	0.282013
1	186358588	186441585	gain	Benign	0.141081
1	186981339	187763860	gain	Benign	0.123219
1	187113113	224487119	gain	Pathogenic	0.862295
1	187397003	187406532	loss	Benign	0.123219
1	187444151	187466178	loss	Benign	0.123219
1	187465258	187469604	loss	Benign	0.123219
1	187465878	187469604	loss	Benign	0.123219
1	187469604	187716675	gain	Benign	0.123219
1	187711717	187722124	loss	Benign	0.123219
1	187754028	187754728	loss	Benign	0.123219
1	187859825	187950418	loss	Benign	0.123219
1	187938431	187947140	loss	Benign	0.123219
1	187940867	187947140	loss	Benign	0.123219
1	188071966	188116416	loss	Benign	0.123219
1	188620903	188928487	loss	Pathogenic	0.123219
1	188984321	189038002	loss	Benign	0.123219
1	189147056	189357141	loss	Benign	0.123219
1	189204727	189288460	loss	Benign	0.123219
1	189471770	189868708	loss	Benign	0.123219
1	189558666	190123195	gain	Benign	0.141081
1	189769181	189779629	loss	Benign	0.123219
1	189772005	189807634	loss	Benign	0.123219
1	189983720	190050376	loss	Benign	0.123219
1	189999118	190046507	loss	Benign	0.123219
1	190123195	190291298	gain	Benign	0.153935
1	190194909	190533700	gain	Benign	0.153935
1	191502099	191610760	loss	Benign	0.123219
1	191619165	191640183	loss	Benign	0.123219
1	191657178	191661348	loss	Benign	0.123219
1	191719427	191726673	loss	Benign	0.123219
1	191822791	191868116	loss	Benign	0.123219
1	191833819	191868313	loss	Benign	0.123219
1	191833819	191899184	loss	Benign	0.123219
1	191917043	191922347	loss	Benign	0.123219
1	192537006	193149179	loss	Pathogenic	0.526641
1	192675649	192682671	loss	Benign	0.123219
1	192675649	192694935	loss	Benign	0.123219
1	192800241	192912108	gain	Benign	0.123219
1	192860407	192894881	loss	Benign	0.123219
1	193091321	193091471	loss	Pathogenic	0.853756
1	193091321	193094357	loss	Pathogenic	0.853756
1	193091321	193119522	loss	Pathogenic	0.853756
1	193091321	193121584	loss	Pathogenic	0.853756
1	193091331	193094357	loss	Pathogenic	0.853756
1	193094232	193099383	loss	Pathogenic	0.853756
1	193099304	193099373	loss	Pathogenic	0.853756
1	193104511	193107313	loss	Pathogenic	0.853756
1	193111725	193159403	gain	Benign	0.233606
1	193205376	193205496	loss	Pathogenic	0.853756
1	194448945	194452958	loss	Benign	0.123219
1	194919249	194946012	loss	Benign	0.123219
1	194929606	194946012	loss	Benign	0.123219
1	194993511	195019464	loss	Benign	0.123219
1	195001536	195019464	loss	Benign	0.123219
1	195013975	195019464	loss	Benign	0.123219
1	195043586	195090163	gain	Benign	0.123219
1	195122910	195155293	loss	Benign	0.123219
1	195346285	195487796	loss	Benign	0.123219
1	195407407	195416104	loss	Benign	0.123219
1	195420070	195493538	loss	Benign	0.123219
1	195892617	195977640	loss	Benign	0.123219
1	196223735	196381177	gain	Benign	0.153935
1	196621169	196632705	gain	Benign	0.282013
1	196744888	196748676	loss	Benign	0.227584
1	197053444	197447595	loss	Pathogenic	0.70054
1	197091967	197113811	loss	Pathogenic	0.544062
1	197099068	197112094	gain	Benign	0.141081
1	197099068	197168178	gain	Benign	0.141081
1	197237324	197237622	loss	Pathogenic	0.842164
1	197237543	197326143	loss	Pathogenic	0.755335
1	197297542	197411674	loss	Pathogenic	0.550488
1	197390291	197390697	loss	Pathogenic	0.755335
1	197407667	197411674	loss	Pathogenic	0.755335
1	197811907	228997888	gain	Pathogenic	0.862295
1	198300755	198310200	loss	Benign	0.123219
1	198764691	198774743	loss	Benign	0.123219
1	198769899	198774818	loss	Benign	0.123219
1	198774316	198785494	loss	Benign	0.123219
1	198880267	198886710	loss	Benign	0.123219
1	198886145	198886808	loss	Benign	0.123219
1	199097277	199113877	loss	Benign	0.123219
1	199354034	199557306	loss	Benign	0.123219
1	199557306	199581581	loss	Benign	0.123219
1	201952244	201959490	gain	Benign	0.141081
1	202301874	202304466	loss	Pathogenic	0.544062
1	202595153	202721148	gain	Benign	0.153935
1	202765279	202847719	loss	Benign	0.544062
1	203681085	203687130	loss	Benign	0.529879
1	203681255	203685886	loss	Benign	0.529879
1	203681255	203687130	loss	Benign	0.529879
1	204045948	249218992	gain	Pathogenic	0.862295
1	204381178	204396728	loss	Benign	0.227584
1	204381229	204383948	loss	Benign	0.123219
1	204682513	212815646	loss	Pathogenic	0.839559
1	204734042	225596400	gain	Pathogenic	0.862295
1	204959257	210572305	gain	Pathogenic	0.862295
1	205303910	205438437	gain	Benign	0.153935
1	206200760	206204980	loss	Benign	0.123219
1	206310322	206329053	loss	Benign	0.227584
1	206315933	206329582	loss	Benign	0.227584
1	206315933	206331193	loss	Benign	0.227584
1	206316055	206329582	loss	Benign	0.227584
1	206316055	206581938	loss	Benign	0.526641
1	206317334	206329582	loss	Benign	0.227584
1	206317947	206329053	loss	Benign	0.227584
1	207288297	207293178	loss	Benign	0.227584
1	207289436	207293178	loss	Benign	0.123219
1	207291126	207293173	loss	Benign	0.123219
1	207291126	207293496	loss	Benign	0.123219
1	207292578	207293173	loss	Benign	0.123219
1	207292578	207293178	loss	Benign	0.123219
1	207292616	207293496	loss	Benign	0.123219
1	207293178	207536971	gain	Benign	0.187355
1	207519987	249224684	gain	Pathogenic	0.862295
1	207533458	207545498	loss	Benign	0.123219
1	207536971	207544275	loss	Benign	0.123219
1	207536971	207570177	loss	Benign	0.123219
1	207673631	207837740	gain	Benign	0.153935
1	207696878	207746438	loss	Benign	0.227584
1	207698431	207745398	loss	Benign	0.227584
1	207718187	207753010	loss	Benign	0.227584
1	207720699	207745398	loss	Benign	0.227584
1	207723211	207741444	gain	Benign	0.153935
1	207723211	207745398	loss	Benign	0.227584
1	207723211	207820612	loss	Benign	0.550488
1	207729491	207745398	loss	Benign	0.227584
1	207734656	207745398	loss	Benign	0.227584
1	207734656	207760773	loss	Benign	0.70054
1	207736110	207746438	loss	Benign	0.227584
1	207739127	207744480	loss	Benign	0.227584
1	207739342	207741444	loss	Benign	0.227584
1	207739342	207745398	loss	Benign	0.227584
1	207841934	207844773	loss	Benign	0.123219
1	208321118	208342686	gain	Benign	0.123219
1	208416555	208418031	loss	Benign	0.123219
1	208445800	208455087	gain	Benign	0.123219
1	209819552	249225312	gain	Pathogenic	0.862295
1	209955818	209972979	loss	Pathogenic	0.853756
1	209958968	209979520	loss	Pathogenic	0.853756
1	210136970	249212668	gain	Pathogenic	0.862295
1	210152794	249218992	gain	Pathogenic	0.862295
1	210712495	210724717	loss	Benign	0.123219
1	210721874	210724779	loss	Benign	0.123219
1	210722554	210724717	loss	Benign	0.123219
1	210722554	210724779	loss	Benign	0.123219
1	210722554	210726823	loss	Benign	0.123219
1	211369721	211370333	loss	Benign	0.123219
1	211618004	211660264	loss	Pathogenic	0.544062
1	211750362	211753094	loss	Benign	0.227584
1	211751208	211753094	loss	Benign	0.227584
1	211752047	211753094	loss	Benign	0.123219
1	212378485	212515613	gain	Benign	0.153935
1	212458317	212459094	loss	Benign	0.123219
1	212458317	212459796	loss	Benign	0.178362
1	212458383	212459623	loss	Benign	0.178362
1	212458542	212459623	loss	Benign	0.178362
1	212458542	212459796	loss	Benign	0.178362
1	212458677	212459447	gain	Benign	0.123219
1	212943581	212986554	loss	Benign	0.227584
1	212955714	213125160	loss	Pathogenic	0.550488
1	212997385	213011812	loss	Benign	0.178362
1	212997385	213036987	loss	Benign	0.178362
1	212999701	213011812	loss	Benign	0.178362
1	212999701	213028785	loss	Benign	0.178362
1	213001082	213036987	loss	Benign	0.178362
1	213002088	213036987	loss	Benign	0.178362
1	213314928	213319010	loss	Benign	0.123219
1	213314928	213320011	loss	Benign	0.123219
1	214095868	214230381	gain	Benign	0.141081
1	214197155	249212668	gain	Pathogenic	0.862295
1	214572600	214612807	loss	Benign	0.70054
1	214697099	249224684	gain	Pathogenic	0.862295
1	215793834	215861411	loss	Benign	0.544062
1	215829463	219225857	loss	Pathogenic	0.839559
1	215844304	215844645	loss	Pathogenic	0.834783
1	215844304	215848968	loss	Pathogenic	0.544062
1	215847294	215848756	loss	Pathogenic	0.842164
1	215859895	215861469	loss	Benign	0.123219
1	215859895	215861572	loss	Benign	0.123219
1	215859895	215863578	loss	Benign	0.123219
1	215860464	215863578	loss	Benign	0.123219
1	215901727	215940022	gain	Pathogenic	0.141081
1	215914707	215933195	gain	Pathogenic	0.141081
1	215914717	215933185	gain	Pathogenic	0.141081
1	215936900	216115708	loss	Benign	0.526641
1	215987068	215990547	loss	Pathogenic	0.544062
1	216011323	216011455	loss	Pathogenic	0.834783
1	216011323	216019385	loss	Pathogenic	0.544062
1	216011333	216017838	gain	Pathogenic	0.141081
1	216011333	216019375	loss	Pathogenic	0.544062
1	216011333	216270555	loss	Pathogenic	0.70054
1	216040349	216040512	loss	Pathogenic	0.834783
1	216040349	216166509	loss	Pathogenic	0.544062
1	216061768	216074247	loss	Pathogenic	0.544062
1	216144119	216591855	loss	Pathogenic	0.550488
1	216166352	216166519	loss	Pathogenic	0.834783
1	216172825	216356708	loss	Pathogenic	0.550488
1	216212155	216234471	loss	Pathogenic	0.544062
1	216243443	216270555	loss	Pathogenic	0.70054
1	216246643	216538294	gain	Pathogenic	0.153935
1	216251421	216251714	loss	Pathogenic	0.842164
1	216251431	216251704	loss	Pathogenic	0.842164
1	216251705	216270424	loss	Pathogenic	0.70054
1	216260051	216270565	loss	Pathogenic	0.853756
1	216262345	216270565	loss	Pathogenic	0.853756
1	216270415	216270565	loss	Pathogenic	0.853756
1	216348570	216348834	loss	Pathogenic	0.842164
1	216355508	216417771	loss	Pathogenic	0.70054
1	216390729	216465712	loss	Pathogenic	0.70054
1	216424235	216424450	loss	Pathogenic	0.842164
1	216465507	216501006	loss	Pathogenic	0.70054
1	216465517	216465712	loss	Pathogenic	0.842164
1	216465517	216500996	loss	Pathogenic	0.70054
1	216495215	216501006	loss	Pathogenic	0.70054
1	216538285	216538437	loss	Pathogenic	0.842164
1	216538295	216538427	loss	Pathogenic	0.842164
1	216570037	217723148	loss	Pathogenic	0.839559
1	216630596	216650533	loss	Benign	0.123219
1	216691949	220000632	loss	Pathogenic	0.839559
1	217162443	217207089	gain	Benign	0.123219
1	217542664	217543278	loss	Benign	0.123219
1	218252551	249224684	gain	Pathogenic	0.862295
1	218413519	218421225	loss	Benign	0.123219
1	218486800	218632368	loss	Pathogenic	0.70054
1	218517676	218618961	loss	Pathogenic	0.70054
1	218518616	218520399	loss	Pathogenic	0.70054
1	218520024	218614724	loss	Pathogenic	0.70054
1	219923989	219938676	loss	Benign	0.123219
1	219990803	220091941	loss	Pathogenic	0.70054
1	220008308	220078622	gain	Benign	0.123219
1	220101381	220101491	loss	Pathogenic	0.842164
1	220331205	220579458	gain	Benign	0.141081
1	220408340	220490046	loss	Pathogenic	0.544062
1	220486349	220506871	loss	Benign	0.123219
1	220499314	220506871	loss	Benign	0.123219
1	220499539	220507429	loss	Benign	0.123219
1	220503037	220507429	loss	Benign	0.123219
1	220503088	220506871	loss	Benign	0.123219
1	221746140	221758568	loss	Benign	0.123219
1	223521035	249212668	gain	Pathogenic	0.862295
1	223613551	223645256	gain	Benign	0.123219
1	223627024	223641914	gain	Benign	0.123219
1	223627024	223647537	gain	Benign	0.123219
1	224002849	249212668	gain	Pathogenic	0.862295
1	224016202	249185508	gain	Pathogenic	0.862295
1	224075482	249185508	gain	Pathogenic	0.862295
1	224105294	249224684	gain	Pathogenic	0.862295
1	224210564	249212668	gain	Pathogenic	0.862295
1	224284190	249212668	gain	Pathogenic	0.862295
1	224340881	225147932	loss	Pathogenic	0.70054
1	225049987	249233096	gain	Pathogenic	0.862295
1	225380088	225455588	loss	Benign	0.70054
1	225626182	249060210	gain	Pathogenic	0.862295
1	226375878	226383953	loss	Benign	0.123219
1	226377250	226383439	loss	Benign	0.123219
1	226810146	226836190	gain	Benign	0.141081
1	227069589	227083300	loss	Pathogenic	0.529879
1	227149087	227149264	loss	Pathogenic	0.842164
1	227150977	227195656	loss	Pathogenic	0.70054
1	228336130	228402121	gain	Benign	0.153935
1	228336130	228404818	gain	Benign	0.153935
1	228393929	228494790	loss	Benign	0.550488
1	228503579	228509475	loss	Benign	0.544062
1	228529973	249181598	gain	Pathogenic	0.862295
1	228535364	228741147	gain	Benign	0.141081
1	228557711	228560317	gain	Benign	0.141081
1	228720480	228783329	loss	Benign	0.123219
1	229158656	249212668	gain	Pathogenic	0.862295
1	229396072	229415785	loss	Benign	0.544062
1	229411709	229413435	loss	Benign	0.123219
1	229652563	229653629	gain	Benign	0.123219
1	229693768	229694600	loss	Benign	0.178362
1	229761414	229772402	gain	Benign	0.141081
1	229804873	229820583	loss	Benign	0.123219
1	229812578	229822279	loss	Benign	0.123219
1	230131583	230148080	loss	Benign	0.123219
1	230561315	230561975	loss	Benign	0.123219
1	230829506	230915958	loss	Pathogenic	0.550488
1	231318678	231321943	loss	Benign	0.123219
1	231319889	231321943	loss	Benign	0.123219
1	231320369	231321943	loss	Benign	0.123219
1	232074973	232121222	gain	Benign	0.141081
1	232459103	232477402	loss	Benign	0.123219
1	232539219	233415367	gain	Benign	0.141081
1	233652844	233683403	gain	Benign	0.123219
1	234315938	234319535	loss	Benign	0.123219
1	234319174	234320769	loss	Benign	0.123219
1	234392804	234613331	gain	Benign	0.141081
1	234393176	234614268	gain	Benign	0.141081
1	234738338	234756418	gain	Benign	0.141081
1	234743237	234745832	loss	Benign	0.178362
1	234744250	234745832	loss	Benign	0.187355
1	234744250	234745964	loss	Benign	0.187355
1	234744250	234746812	loss	Benign	0.187355
1	234744348	234745832	loss	Benign	0.123219
1	234744348	234745964	loss	Benign	0.123219
1	235539020	235572037	loss	Benign	0.853756
1	235575072	235583424	loss	Pathogenic	0.544062
1	235584727	235591045	loss	Pathogenic	0.544062
1	235628916	235629051	loss	Pathogenic	0.834783
1	235891376	235891431	loss	Pathogenic	0.834783
1	236092453	236109373	loss	Benign	0.123219
1	236179042	236228288	gain	Benign	0.153935
1	236245015	236265665	loss	Benign	0.123219
1	236378709	236417142	gain	Benign	0.153935
1	236584445	236585111	loss	Benign	0.123219
1	236593920	236668845	gain	Benign	0.153935
1	236701952	236702928	loss	Benign	0.178362
1	237124179	237132720	gain	Benign	0.123219
1	237413038	237540797	gain	Pathogenic	0.450166
1	237493979	237495101	loss	Pathogenic	0.755335
1	237494168	237494292	loss	Pathogenic	0.755335
1	237570457	238427885	gain	Benign	0.233606
1	237758896	237762445	loss	Benign	0.70054
1	238017237	238099090	gain	Benign	0.153935
1	238316827	238322892	loss	Benign	0.123219
1	239338587	239397187	gain	Benign	0.123219
1	239350728	239574661	gain	Benign	0.123219
1	239774393	239813953	loss	Benign	0.123219
1	239774393	239828164	loss	Benign	0.123219
1	239832680	239867143	loss	Benign	0.123219
1	240224262	240317038	loss	Pathogenic	0.187355
1	240370629	240394714	gain	Benign	0.123219
1	240370629	240396842	gain	Benign	0.123219
1	240370629	240403189	gain	Benign	0.123219
1	240392009	240394714	gain	Benign	0.123219
1	240392009	240402395	gain	Benign	0.123219
1	240392009	240403189	gain	Benign	0.123219
1	240392219	240403189	gain	Benign	0.123219
1	240393269	240403189	gain	Benign	0.123219
1	240907733	240938789	gain	Benign	0.123219
1	241586834	241596427	loss	Benign	0.123219
1	241646582	241711701	gain	Benign	0.450166
1	241660857	241667545	loss	Pathogenic	0.853756
1	241660857	241683085	loss	Pathogenic	0.853756
1	241661118	241665880	loss	Pathogenic	0.853756
1	241661118	241667555	loss	Pathogenic	0.853756
1	241661118	241672095	loss	Pathogenic	0.853756
1	241661118	241675453	loss	Pathogenic	0.853756
1	241661118	241683032	loss	Pathogenic	0.853756
1	241661128	242034263	loss	Pathogenic	0.839559
1	241669293	241669478	loss	Pathogenic	0.853756
1	241669293	241669483	loss	Pathogenic	0.853756
1	241669297	241669474	loss	Pathogenic	0.853756
1	241682881	241683032	loss	Pathogenic	0.755335
1	241682885	241683028	loss	Pathogenic	0.755335
1	242127836	242171251	gain	Benign	0.141081
1	242134620	242178056	gain	Benign	0.141081
1	242313939	242329814	loss	Benign	0.123219
1	242529469	242554564	loss	Benign	0.123219
1	242700803	242783016	loss	Benign	0.123219
1	242733044	242927370	loss	Benign	0.123219
1	243120428	243138911	gain	Benign	0.123219
1	243288215	243370305	gain	Benign	0.141081
1	243288215	243376757	gain	Benign	0.141081
1	243288215	243394059	gain	Benign	0.141081
1	243288215	243426747	gain	Benign	0.141081
1	243427293	243483754	loss	Pathogenic	0.544062
1	243572906	243615328	loss	Pathogenic	0.544062
1	243578984	243579151	loss	Pathogenic	0.834783
1	243637081	243637485	loss	Benign	0.123219
1	243637132	243637428	loss	Benign	0.30435
1	243768906	243783335	loss	Benign	0.544062
1	243781844	243783391	loss	Benign	0.123219
1	243782774	243783335	loss	Benign	0.123219
1	243782829	243783335	loss	Benign	0.123219
1	243782829	243783391	loss	Benign	0.123219
1	244212241	244220778	loss	Pathogenic	0.544062
1	244222511	244497365	gain	Benign	0.123219
1	245017732	245020178	gain	Pathogenic	0.282013
1	245017732	245027629	loss	Pathogenic	0.544062
1	245023617	245026052	loss	Pathogenic	0.70054
1	245470001	245578692	gain	Benign	0.233606
1	245849404	245852388	gain	Benign	0.233606
1	245950642	246010636	loss	Benign	0.123219
1	246409434	246415541	loss	Benign	0.123219
1	246414596	246415407	loss	Benign	0.123219
1	246414678	246415462	loss	Benign	0.123219
1	246563815	246636146	loss	Benign	0.123219
1	246684066	246687763	loss	Benign	0.123219
1	246739678	246741440	loss	Benign	0.123219
1	246784899	247276394	gain	Benign	0.282013
1	246994906	247065938	gain	Benign	0.282013
1	247006035	247070889	gain	Benign	0.282013
1	247006035	247081383	gain	Benign	0.282013
1	247014423	247081383	gain	Benign	0.282013
1	247014744	247065938	gain	Benign	0.282013
1	247019061	247067325	gain	Benign	0.282013
1	247149996	247151557	loss	Benign	0.187355
1	247227185	247232808	loss	Benign	0.123219
1	247275162	247293214	loss	Benign	0.123219
1	247275215	247293214	loss	Benign	0.123219
1	247279212	247292931	gain	Benign	0.123219
1	247279549	247293214	loss	Benign	0.123219
1	247280312	247293214	loss	Benign	0.123219
1	247491143	247495588	loss	Benign	0.178362
1	247491143	247495666	loss	Benign	0.178362
1	247535535	247559858	loss	Benign	0.123219
1	248154561	248155455	loss	Benign	0.123219
1	248178332	248244494	gain	Benign	0.123219
1	248249895	248329013	gain	Benign	0.123219
1	248533285	248547815	loss	Benign	0.123219
1	248546588	248547815	loss	Benign	0.123219
1	248546588	248571762	loss	Benign	0.187355
1	248568202	248572416	loss	Benign	0.544062
1	248571175	248571762	loss	Benign	0.123219
1	248602062	248604542	loss	Benign	0.123219
1	248603278	248604452	loss	Benign	0.123219
1	248653428	248734649	loss	Benign	0.123219
1	248808416	248839164	loss	Benign	0.123219
1	248866856	248875357	loss	Benign	0.123219
1	249062395	249105163	gain	Benign	0.123219
1	249088459	249090182	loss	Benign	0.123219
2	12770	20081474	gain	Pathogenic	0.862295
2	12770	25262563	gain	Pathogenic	0.862295
2	12770	33936576	gain	Pathogenic	0.862295
2	17019	20200817	gain	Pathogenic	0.862295
2	17019	26541714	gain	Pathogenic	0.862295
2	30141	31991818	gain	Pathogenic	0.862295
2	30341	28642531	gain	Pathogenic	0.862295
2	33012	34759	loss	Benign	0.123219
2	236816	46210371	gain	Pathogenic	0.862295
2	398519	400944	loss	Benign	0.123219
2	426618	427496	loss	Benign	0.123219
2	426775	442764	loss	Benign	0.123219
2	630070	631606	loss	Benign	0.123219
2	674297	706400	gain	Benign	0.123219
2	732141	740277	loss	Benign	0.123219
2	732141	740754	loss	Benign	0.123219
2	856610	864639	loss	Benign	0.123219
2	856610	905792	loss	Benign	0.123219
2	1138847	1151188	loss	Benign	0.123219
2	1525529	1536652	gain	Benign	0.123219
2	1525529	1536761	gain	Benign	0.123219
2	1525529	1547230	gain	Benign	0.123219
2	1527274	1546327	loss	Benign	0.123219
2	1527274	1547230	gain	Benign	0.123219
2	1527325	1547230	gain	Benign	0.123219
2	1534218	1546327	loss	Benign	0.123219
2	1534218	1546359	loss	Benign	0.123219
2	1614601	1615759	loss	Benign	0.123219
2	1614714	1615592	loss	Benign	0.123219
2	1614772	1615759	loss	Benign	0.123219
2	1623044	1623350	loss	Benign	0.30435
2	1623144	1623594	loss	Benign	0.123219
2	1668387	23887012	gain	Pathogenic	0.862295
2	1706794	1708472	loss	Benign	0.123219
2	1946914	2010185	gain	Benign	0.282013
2	2007869	2009429	loss	Benign	0.123219
2	2801779	3012947	gain	Benign	0.123219
2	2902254	2910826	loss	Benign	0.123219
2	2908338	2910826	loss	Benign	0.123219
2	2910410	2910826	gain	Benign	0.123219
2	3385474	3418641	loss	Pathogenic	0.187355
2	3701336	3767991	gain	Benign	0.153935
2	3727000	3736740	loss	Benign	0.227584
2	3727000	3737760	loss	Benign	0.227584
2	3729254	3736740	loss	Benign	0.227584
2	3729254	3737760	loss	Benign	0.227584
2	3734164	3752350	loss	Benign	0.227584
2	4194056	4222144	loss	Benign	0.123219
2	4213378	4223418	loss	Benign	0.123219
2	4638414	4653622	loss	Benign	0.123219
2	4822514	6010100	loss	Pathogenic	0.550488
2	5467135	5510754	gain	Benign	0.123219
2	5736090	5736640	loss	Benign	0.123219
2	5736090	5747177	loss	Benign	0.123219
2	5832799	5841517	loss	Pathogenic	0.227584
2	5845543	5847365	loss	Benign	0.123219
2	5845543	5847675	loss	Benign	0.123219
2	6342750	6343150	loss	Benign	0.123219
2	6396424	6402104	loss	Benign	0.123219
2	6400558	6402296	loss	Benign	0.123219
2	6400700	6424385	gain	Benign	0.123219
2	6671304	16243921	loss	Pathogenic	0.70054
2	6694519	6707387	loss	Benign	0.123219
2	7057415	7058006	loss	Benign	0.123219
2	7057415	7058072	loss	Benign	0.123219
2	7231233	7252209	loss	Benign	0.123219
2	7313755	7551735	gain	Benign	0.123219
2	9346642	9346900	gain	Benign	0.30435
2	9444650	9446280	gain	Benign	0.123219
2	9908010	9928559	loss	Benign	0.123219
2	9925542	9933956	loss	Benign	0.123219
2	10192850	10469516	gain	Benign	0.153935
2	10433550	10438621	loss	Benign	0.123219
2	10433550	10443256	loss	Benign	0.123219
2	10442500	10443311	loss	Benign	0.123219
2	10489290	10510040	loss	Benign	0.123219
2	10583160	10588600	loss	Benign	0.178362
2	10587869	10588451	loss	Benign	0.123219
2	10587869	10588500	loss	Benign	0.123219
2	10587869	10588600	loss	Benign	0.123219
2	10587869	10588903	loss	Benign	0.123219
2	10587869	10595578	loss	Benign	0.123219
2	10587869	10607465	loss	Benign	0.123219
2	10588000	10588903	loss	Benign	0.123219
2	10607465	10619702	gain	Benign	0.123219
2	11055298	11293336	gain	Benign	0.141081
2	11180113	11226507	loss	Benign	0.123219
2	11959610	11959724	loss	Pathogenic	0.853756
2	11959610	11960640	loss	Pathogenic	0.853756
2	11994440	11995166	loss	Benign	0.123219
2	12021144	12031541	gain	Benign	0.123219
2	12021416	12029246	gain	Benign	0.123219
2	12021416	12031541	gain	Benign	0.123219
2	12307810	12312100	loss	Benign	0.123219
2	12307810	12312200	loss	Benign	0.123219
2	12311856	12312223	loss	Benign	0.123219
2	13002998	13167622	gain	Benign	0.123219
2	13531684	13599799	gain	Benign	0.123219
2	13531684	13604781	gain	Benign	0.123219
2	13625370	13652731	gain	Benign	0.123219
2	13654243	13699487	loss	Benign	0.123219
2	14316914	14396916	loss	Benign	0.123219
2	14355721	14372491	gain	Benign	0.123219
2	14701238	14710014	loss	Benign	0.123219
2	14853026	14855039	loss	Benign	0.123219
2	16055759	16108783	loss	Pathogenic	0.70054
2	16838966	16847415	loss	Benign	0.123219
2	17586576	17590257	loss	Benign	0.123219
2	17696583	17698652	gain	Benign	0.123219
2	17696761	17698896	gain	Benign	0.123219
2	17911847	18217217	gain	Benign	0.153935
2	18117993	18119952	loss	Benign	0.123219
2	18118889	18125150	loss	Benign	0.123219
2	18118889	18125664	loss	Benign	0.123219
2	18247962	18391296	gain	Benign	0.123219
2	18327343	18340920	gain	Benign	0.123219
2	18327343	18351537	gain	Benign	0.123219
2	18327343	18354515	gain	Benign	0.123219
2	18327703	18351537	gain	Benign	0.123219
2	18327703	18354515	gain	Benign	0.123219
2	18327703	18355149	gain	Benign	0.123219
2	19002897	19003320	loss	Benign	0.123219
2	19767670	19770970	loss	Benign	0.123219
2	20177392	20180238	loss	Pathogenic	0.544062
2	20421008	20430049	loss	Benign	0.187355
2	20423264	20425165	loss	Benign	0.187355
2	20423488	20424725	loss	Benign	0.187355
2	20423488	20424838	loss	Benign	0.187355
2	20423601	20424725	loss	Benign	0.187355
2	20423601	20424838	loss	Benign	0.187355
2	20423601	20425165	loss	Benign	0.187355
2	20423867	20427189	loss	Benign	0.187355
2	21224582	21258600	loss	Pathogenic	0.544062
2	22665048	52850368	gain	Pathogenic	0.862295
2	22688503	22689779	loss	Benign	0.123219
2	22689347	22689779	loss	Benign	0.123219
2	24462000	24463197	gain	Benign	0.123219
2	24550927	24611360	loss	Benign	0.526641
2	24587652	24611360	loss	Benign	0.123219
2	25457128	25568821	loss	Pathogenic	0.853756
2	25464105	25581265	loss	Pathogenic	0.853756
2	25563088	25565365	loss	Benign	0.123219
2	25563088	25585084	loss	Benign	0.123219
2	25563558	25565365	loss	Benign	0.123219
2	25896071	25896747	loss	Benign	0.123219
2	25896071	25896847	loss	Benign	0.123219
2	26392741	26395791	gain	Benign	0.123219
2	26392741	26409950	gain	Benign	0.141081
2	26414109	26462021	loss	Pathogenic	0.529879
2	26459713	26462021	loss	Pathogenic	0.70054
2	26663226	26667244	loss	Pathogenic	0.544062
2	26711829	26725045	loss	Benign	0.853756
2	26796310	26804143	gain	Benign	0.123219
2	27292523	27308687	gain	Benign	0.141081
2	27534757	27545394	loss	Pathogenic	0.70054
2	27685568	27686048	loss	Pathogenic	0.544062
2	27861707	60790985	gain	Pathogenic	0.862295
2	28069882	43543420	gain	Pathogenic	0.862295
2	29240004	32380876	loss	Pathogenic	0.839559
2	29337997	29338797	loss	Benign	0.123219
2	29338097	29338797	loss	Benign	0.123219
2	29958097	29961205	loss	Benign	0.123219
2	29958097	29962732	loss	Benign	0.123219
2	30275291	30321444	loss	Benign	0.123219
2	30369808	30370785	loss	Benign	0.123219
2	30370129	30370785	loss	Benign	0.123219
2	30370180	30370785	loss	Benign	0.123219
2	30588810	30643811	gain	Benign	0.123219
2	31585435	32092257	loss	Benign	0.526641
2	31605411	31811268	gain	Benign	0.141081
2	31729141	31870697	loss	Benign	0.123219
2	31749656	31806040	loss	Pathogenic	0.123219
2	31758677	31805700	loss	Pathogenic	0.123219
2	31958977	33946495	loss	Pathogenic	0.839559
2	32274911	32291246	loss	Pathogenic	0.853756
2	32282760	32303254	loss	Pathogenic	0.853756
2	32282852	32295403	loss	Pathogenic	0.853756
2	32288217	32292251	loss	Pathogenic	0.853756
2	32288680	32289315	loss	Pathogenic	0.853756
2	32288708	32305196	loss	Pathogenic	0.853756
2	32288788	32291093	loss	Pathogenic	0.853756
2	32288881	32289335	loss	Pathogenic	0.853756
2	32288881	32341301	loss	Pathogenic	0.853756
2	32288881	32379585	loss	Pathogenic	0.839559
2	32288891	32289325	loss	Pathogenic	0.853756
2	32288891	32314684	loss	Pathogenic	0.853756
2	32288891	32379575	loss	Pathogenic	0.839559
2	32288895	32312653	loss	Pathogenic	0.853756
2	32288895	32323966	loss	Pathogenic	0.853756
2	32291779	32357195	loss	Pathogenic	0.839559
2	32291802	32364656	loss	Pathogenic	0.839559
2	32302047	32472162	loss	Pathogenic	0.839559
2	32302137	32351058	loss	Pathogenic	0.70054
2	32308157	32341651	loss	Pathogenic	0.70054
2	32308541	32367923	loss	Pathogenic	0.529879
2	32312551	32341291	loss	Pathogenic	0.70054
2	32313171	32408919	loss	Pathogenic	0.839559
2	32321557	32422090	loss	Pathogenic	0.839559
2	32323855	32341291	loss	Pathogenic	0.70054
2	32329723	32373142	loss	Pathogenic	0.529879
2	32332674	32340934	loss	Pathogenic	0.544062
2	32338430	32340293	loss	Pathogenic	0.544062
2	32338733	32350391	loss	Pathogenic	0.70054
2	32339687	32353568	loss	Pathogenic	0.70054
2	32339687	32372347	loss	Pathogenic	0.529879
2	32339697	32339904	loss	Pathogenic	0.834783
2	32339707	32382706	loss	Pathogenic	0.529879
2	32339714	32347794	loss	Pathogenic	0.70054
2	32340402	32345422	loss	Pathogenic	0.70054
2	32342697	32403350	loss	Pathogenic	0.529879
2	32347622	32392375	loss	Pathogenic	0.529879
2	32350954	32360289	loss	Pathogenic	0.853756
2	32351059	32359958	loss	Pathogenic	0.853756
2	32351997	32353568	loss	Pathogenic	0.853756
2	32352007	32353558	loss	Pathogenic	0.853756
2	32352007	32379575	loss	Pathogenic	0.853756
2	32352108	32379647	loss	Pathogenic	0.853756
2	32352275	32353547	loss	Pathogenic	0.853756
2	32353207	32359908	gain	Pathogenic	0.450166
2	32356943	32372914	loss	Pathogenic	0.853756
2	32358735	32362780	gain	Pathogenic	0.450166
2	32358736	32362780	gain	Pathogenic	0.450166
2	32360319	32381228	loss	Pathogenic	0.853756
2	32361612	32362277	loss	Pathogenic	0.853756
2	32361612	32372347	loss	Pathogenic	0.853756
2	32361622	32361717	loss	Pathogenic	0.853756
2	32361622	32362267	loss	Pathogenic	0.853756
2	32362824	32817794	loss	Pathogenic	0.839559
2	32365295	32374446	loss	Pathogenic	0.853756
2	32365580	32371821	gain	Pathogenic	0.450166
2	32368394	32372337	loss	Pathogenic	0.853756
2	32369996	32379575	loss	Pathogenic	0.853756
2	32370423	32402099	loss	Pathogenic	0.853756
2	32371908	32373867	loss	Pathogenic	0.853756
2	32372277	32372337	gain	Pathogenic	0.450166
2	32372792	32389594	loss	Pathogenic	0.853756
2	32372803	32396866	loss	Pathogenic	0.853756
2	32372815	32398557	loss	Pathogenic	0.853756
2	32372832	32390406	loss	Pathogenic	0.853756
2	32373679	32384445	loss	Pathogenic	0.853756
2	32374427	32388831	loss	Pathogenic	0.853756
2	32375334	32389646	gain	Benign	0.450166
2	32376112	32381206	loss	Pathogenic	0.853756
2	32378559	32381280	loss	Pathogenic	0.853756
2	32378643	32403264	loss	Pathogenic	0.70054
2	32378673	32397052	loss	Pathogenic	0.853756
2	32378898	32384398	loss	Pathogenic	0.853756
2	32379433	32379575	loss	Pathogenic	0.853756
2	32379443	32379565	loss	Pathogenic	0.853756
2	32495395	32541438	gain	Benign	0.141081
2	32515609	32691438	gain	Benign	0.233606
2	33764647	33772525	loss	Benign	0.529879
2	33765362	33766799	loss	Benign	0.123219
2	33765362	33772525	loss	Benign	0.529879
2	33765362	33773536	loss	Benign	0.529879
2	33765424	33772525	loss	Benign	0.529879
2	34098507	34125660	gain	Benign	0.123219
2	34214944	34291679	loss	Benign	0.123219
2	34691083	34739570	loss	Benign	0.123219
2	34790535	34815328	gain	Benign	0.123219
2	34792916	56676541	gain	Pathogenic	0.862295
2	34827388	34828802	loss	Benign	0.123219
2	34956399	34966569	loss	Benign	0.123219
2	34962533	34966569	loss	Benign	0.123219
2	34986833	35009651	loss	Benign	0.123219
2	34990322	35009651	loss	Benign	0.123219
2	35190105	35225041	gain	Benign	0.123219
2	35266175	35388124	loss	Benign	0.123219
2	35339940	35479703	loss	Benign	0.123219
2	35398456	35454001	loss	Benign	0.123219
2	35880236	35923095	loss	Benign	0.123219
2	35927634	36001197	gain	Benign	0.123219
2	37715860	37897230	gain	Benign	0.153935
2	38096272	38212781	loss	Benign	0.187355
2	38280021	38303019	gain	Benign	0.153935
2	38797374	38881257	gain	Benign	0.141081
2	38940186	38972101	gain	Benign	0.141081
2	38940316	38970130	gain	Benign	0.141081
2	38943609	38972101	gain	Benign	0.141081
2	38951666	38970130	gain	Benign	0.141081
2	38951666	38970130	loss	Benign	0.178362
2	38955129	38970130	gain	Benign	0.141081
2	38955129	38980922	gain	Benign	0.141081
2	38956947	38980231	gain	Benign	0.233606
2	39209047	39296512	gain	Benign	0.233606
2	39214821	39296512	gain	Benign	0.233606
2	40152867	40208916	loss	Benign	0.123219
2	40154844	40241868	gain	Benign	0.123219
2	40202505	40231585	loss	Benign	0.123219
2	40612503	40614700	loss	Benign	0.123219
2	41016149	41080518	loss	Benign	0.123219
2	41121631	41722554	loss	Benign	0.123219
2	41149199	41228588	loss	Benign	0.123219
2	41773324	41776768	loss	Benign	0.123219
2	41773324	41782340	loss	Benign	0.123219
2	41776180	41777966	loss	Benign	0.123219
2	42038874	42082172	loss	Benign	0.123219
2	42179271	42182063	loss	Benign	0.123219
2	42274515	42274826	loss	Benign	0.30435
2	42274515	42289107	loss	Benign	0.178362
2	42274547	42275428	gain	Benign	0.141081
2	42274547	42275540	gain	Benign	0.141081
2	42274619	42276921	gain	Benign	0.141081
2	42274647	42275377	gain	Benign	0.187355
2	42274647	42275540	gain	Benign	0.141081
2	42335185	42347059	loss	Benign	0.123219
2	42341945	42347059	loss	Benign	0.123219
2	42346087	42352151	gain	Benign	0.123219
2	42856208	42942177	gain	Benign	0.153935
2	43215855	43247753	loss	Benign	0.123219
2	43496986	43555506	loss	Benign	0.526641
2	44087491	44109281	gain	Benign	0.153935
2	44103017	44235543	gain	Benign	0.141081
2	44395145	44395457	loss	Benign	0.30435
2	44438045	44546016	loss	Pathogenic	0.550488
2	44445686	44467993	loss	Benign	0.544062
2	44459230	44468509	loss	Benign	0.178362
2	44507213	44631592	loss	Benign	0.550488
2	44507835	44513316	loss	Pathogenic	0.227584
2	44527090	44541110	gain	Pathogenic	0.450166
2	44586626	44586864	loss	Pathogenic	0.834783
2	44810215	44830192	loss	Benign	0.123219
2	44825713	44830192	loss	Benign	0.123219
2	45169037	45173216	loss	Pathogenic	0.755335
2	45273041	45328406	loss	Benign	0.123219
2	45283359	45300029	loss	Benign	0.123219
2	45298420	45332328	gain	Benign	0.123219
2	45300029	45328406	gain	Benign	0.123219
2	45300029	45332328	gain	Benign	0.123219
2	45311319	45332328	gain	Benign	0.123219
2	45328406	45351867	gain	Benign	0.123219
2	45339491	45351867	gain	Benign	0.123219
2	45758261	45759947	loss	Benign	0.123219
2	45919058	46045583	gain	Benign	0.123219
2	46844000	46845330	loss	Pathogenic	0.842164
2	46844284	46844565	loss	Pathogenic	0.842164
2	47552277	47593094	loss	Benign	0.123219
2	47584734	47904096	loss	Pathogenic	0.839559
2	47596287	47614167	loss	Pathogenic	0.70054
2	47596635	47596730	loss	Pathogenic	0.842164
2	47596635	47607118	loss	Pathogenic	0.70054
2	47596635	47613762	loss	Pathogenic	0.70054
2	47596635	47637521	loss	Pathogenic	0.70054
2	47596639	47596726	loss	Pathogenic	0.842164
2	47596639	47607114	loss	Pathogenic	0.70054
2	47596645	47596730	loss	Pathogenic	0.842164
2	47596645	47613752	loss	Pathogenic	0.70054
2	47596645	47630551	loss	Pathogenic	0.70054
2	47599283	47956844	gain	Benign	0.153935
2	47600592	47607118	loss	Pathogenic	0.70054
2	47600592	47643578	loss	Pathogenic	0.853756
2	47600596	47607114	loss	Pathogenic	0.70054
2	47600596	47613758	loss	Pathogenic	0.70054
2	47600602	47604216	loss	Pathogenic	0.70054
2	47602363	47604226	loss	Pathogenic	0.70054
2	47604143	47604226	loss	Pathogenic	0.30435
2	47604143	47613762	loss	Pathogenic	0.70054
2	47604143	47630551	loss	Pathogenic	0.853756
2	47604143	47637521	loss	Pathogenic	0.853756
2	47604147	47613758	loss	Pathogenic	0.70054
2	47604147	47637517	loss	Pathogenic	0.853756
2	47604153	47604216	loss	Pathogenic	0.842164
2	47605091	47627990	loss	Pathogenic	0.70054
2	47606078	47613752	loss	Pathogenic	0.70054
2	47606082	47643578	loss	Pathogenic	0.853756
2	47606092	47614167	loss	Pathogenic	0.70054
2	47610843	47615751	loss	Pathogenic	0.70054
2	47612194	47618236	loss	Pathogenic	0.70054
2	47612295	47613752	loss	Pathogenic	0.842164
2	47612295	47613762	loss	Pathogenic	0.842164
2	47612295	47630551	loss	Pathogenic	0.853756
2	47612299	47630547	loss	Pathogenic	0.853756
2	47612305	47614167	loss	Pathogenic	0.70054
2	47625602	47636880	loss	Pathogenic	0.853756
2	47628578	47638433	loss	Pathogenic	0.853756
2	47629375	47651274	loss	Pathogenic	0.853756
2	47629508	47649552	loss	Pathogenic	0.853756
2	47630150	47630551	loss	Pathogenic	0.853756
2	47630150	47641567	loss	Pathogenic	0.853756
2	47630150	47643578	loss	Pathogenic	0.853756
2	47630206	47630541	loss	Pathogenic	0.853756
2	47630206	47635694	loss	Pathogenic	0.853756
2	47630206	47637511	loss	Pathogenic	0.853756
2	47630206	47643568	loss	Pathogenic	0.853756
2	47630252	47643578	loss	Pathogenic	0.853756
2	47630252	47657090	loss	Pathogenic	0.853756
2	47630263	47630541	loss	Pathogenic	0.853756
2	47630263	47635694	loss	Pathogenic	0.853756
2	47630263	47637511	loss	Pathogenic	0.853756
2	47630263	47639699	loss	Pathogenic	0.853756
2	47630263	47641557	loss	Pathogenic	0.853756
2	47630263	47643568	loss	Pathogenic	0.853756
2	47630263	47657080	loss	Pathogenic	0.853756
2	47630263	47672796	loss	Pathogenic	0.853756
2	47630321	47630551	loss	Pathogenic	0.853756
2	47630321	47632584	loss	Pathogenic	0.853756
2	47630321	47635704	loss	Pathogenic	0.853756
2	47630321	47637521	loss	Pathogenic	0.853756
2	47630321	47641567	loss	Pathogenic	0.853756
2	47630321	47643578	loss	Pathogenic	0.853756
2	47630321	47657090	loss	Pathogenic	0.853756
2	47630325	47637517	loss	Pathogenic	0.853756
2	47630325	47657086	loss	Pathogenic	0.853756
2	47630330	47643568	loss	Pathogenic	0.853756
2	47630331	47635694	loss	Pathogenic	0.853756
2	47630331	47643568	gain	Pathogenic	0.450166
2	47632107	47668733	loss	Pathogenic	0.853756
2	47635530	47639709	loss	Pathogenic	0.853756
2	47635534	47641563	loss	Pathogenic	0.853756
2	47635534	47657086	loss	Pathogenic	0.853756
2	47635540	47635694	loss	Pathogenic	0.853756
2	47636551	47638596	loss	Pathogenic	0.853756
2	47636753	47638155	loss	Pathogenic	0.853756
2	47636768	47638818	loss	Pathogenic	0.853756
2	47636841	47639019	loss	Pathogenic	0.853756
2	47637223	47639709	loss	Pathogenic	0.853756
2	47637223	47641567	loss	Pathogenic	0.853756
2	47637223	47657090	loss	Pathogenic	0.853756
2	47637227	47639705	loss	Pathogenic	0.853756
2	47637233	47637511	loss	Pathogenic	0.853756
2	47637233	47643568	loss	Pathogenic	0.853756
2	47637375	47637376	gain	Pathogenic	0.450166
2	47638050	47653430	loss	Pathogenic	0.853756
2	47638302	47648462	loss	Pathogenic	0.853756
2	47638478	47648643	loss	Pathogenic	0.853756
2	47639543	47641567	loss	Pathogenic	0.853756
2	47639543	47643578	loss	Pathogenic	0.853756
2	47639543	47657090	loss	Pathogenic	0.853756
2	47639707	47642985	loss	Pathogenic	0.853756
2	47641398	47641567	loss	Pathogenic	0.853756
2	47641402	47642007	loss	Pathogenic	0.853756
2	47641408	47710088	loss	Pathogenic	0.853756
2	47641519	47672796	loss	Pathogenic	0.853756
2	47642509	47655432	loss	Pathogenic	0.853756
2	47643425	47643578	loss	Pathogenic	0.853756
2	47652974	47698211	loss	Pathogenic	0.853756
2	47656661	47663325	loss	Pathogenic	0.853756
2	47656744	47656745	gain	Pathogenic	0.30435
2	47656871	47672806	loss	Pathogenic	0.853756
2	47656875	47672802	loss	Pathogenic	0.853756
2	47656881	47657080	loss	Pathogenic	0.853756
2	47656881	47710360	loss	Pathogenic	0.853756
2	47657312	47676594	loss	Pathogenic	0.853756
2	47666403	47677572	loss	Pathogenic	0.853756
2	47666463	47677632	loss	Pathogenic	0.853756
2	47668611	47674615	loss	Pathogenic	0.853756
2	47669476	47672806	gain	Pathogenic	0.450166
2	47669476	47710098	loss	Pathogenic	0.853756
2	47672110	47675117	loss	Pathogenic	0.853756
2	47672677	47710098	loss	Pathogenic	0.853756
2	47672687	47672796	loss	Pathogenic	0.853756
2	47672687	47693947	loss	Pathogenic	0.853756
2	47672687	47710360	loss	Pathogenic	0.853756
2	47686194	47697740	loss	Pathogenic	0.853756
2	47690160	47698211	loss	Pathogenic	0.853756
2	47690160	47702419	loss	Pathogenic	0.853756
2	47690160	47710098	loss	Pathogenic	0.853756
2	47690164	47702415	loss	Pathogenic	0.853756
2	47690170	47690293	loss	Pathogenic	0.853756
2	47690170	47710360	loss	Pathogenic	0.853756
2	47693787	47693957	loss	Pathogenic	0.853756
2	47697730	47706125	loss	Pathogenic	0.853756
2	47698094	47710120	loss	Pathogenic	0.853756
2	47698098	47710094	loss	Pathogenic	0.853756
2	47698104	47710089	loss	Pathogenic	0.853756
2	47698104	47710360	loss	Pathogenic	0.853756
2	47698506	47703472	loss	Pathogenic	0.853756
2	47701803	47708848	loss	Pathogenic	0.853756
2	47702154	47708020	loss	Pathogenic	0.853756
2	47702154	47710098	loss	Pathogenic	0.853756
2	47702158	47708016	loss	Pathogenic	0.853756
2	47702164	47705658	loss	Pathogenic	0.853756
2	47702164	47710085	loss	Pathogenic	0.853756
2	47702164	47710088	loss	Pathogenic	0.853756
2	47702164	47710360	loss	Pathogenic	0.853756
2	47702661	47703586	loss	Pathogenic	0.853756
2	47703506	47703710	loss	Pathogenic	0.853756
2	47703547	47703548	gain	Pathogenic	0.450166
2	47703826	47707938	loss	Pathogenic	0.853756
2	47705401	47705668	loss	Pathogenic	0.853756
2	47705401	47708020	loss	Pathogenic	0.853756
2	47705401	47710098	loss	Pathogenic	0.853756
2	47705401	47710120	loss	Pathogenic	0.853756
2	47705405	47705664	loss	Pathogenic	0.853756
2	47705405	47710094	loss	Pathogenic	0.853756
2	47707835	47710360	loss	Pathogenic	0.853756
2	47709908	47710098	loss	Pathogenic	0.853756
2	47709908	47710120	loss	Pathogenic	0.853756
2	47709918	47710360	loss	Pathogenic	0.853756
2	47797047	47798037	loss	Benign	0.178362
2	47797082	47798037	loss	Benign	0.178362
2	47797135	47797970	loss	Benign	0.178362
2	47797135	47803729	loss	Benign	0.178362
2	47797482	47798037	loss	Benign	0.123219
2	47814721	47913358	loss	Benign	0.123219
2	47833880	48131936	gain	Benign	0.233606
2	47847527	86929845	gain	Pathogenic	0.862295
2	47998510	48020183	loss	Pathogenic	0.70054
2	48007276	48020272	loss	Pathogenic	0.70054
2	48010221	48018262	loss	Pathogenic	0.70054
2	48010363	48010642	loss	Pathogenic	0.842164
2	48010363	48018272	loss	Pathogenic	0.70054
2	48010367	48010638	loss	Pathogenic	0.842164
2	48010367	48018268	loss	Pathogenic	0.70054
2	48010372	48018262	loss	Pathogenic	0.70054
2	48010373	48010632	loss	Pathogenic	0.842164
2	48010373	48010642	loss	Pathogenic	0.842164
2	48010373	48018272	loss	Pathogenic	0.70054
2	48018056	48018272	loss	Pathogenic	0.853756
2	48018066	48018262	loss	Pathogenic	0.853756
2	48023023	48023212	loss	Pathogenic	0.834783
2	48023027	48030830	loss	Pathogenic	0.853756
2	48023033	48028294	loss	Pathogenic	0.853756
2	48023033	48032166	loss	Pathogenic	0.853756
2	48023033	48033790	loss	Pathogenic	0.853756
2	48025740	48028304	loss	Pathogenic	0.853756
2	48026695	48031620	gain	Pathogenic	0.233606
2	48027674	48027729	loss	Pathogenic	0.853756
2	48029101	48033445	loss	Pathogenic	0.529879
2	48030113	48032381	loss	Pathogenic	0.529879
2	48030537	48032613	loss	Pathogenic	0.853756
2	48030549	48030834	loss	Pathogenic	0.853756
2	48030549	48032176	loss	Pathogenic	0.853756
2	48030553	48030830	loss	Pathogenic	0.853756
2	48030559	48032166	loss	Pathogenic	0.853756
2	48030765	48030829	loss	Pathogenic	0.853756
2	48032039	48032856	loss	Pathogenic	0.853756
2	48032043	48032852	loss	Pathogenic	0.853756
2	48032049	48032166	loss	Pathogenic	0.853756
2	48032167	48034093	loss	Pathogenic	0.853756
2	48554191	48701956	gain	Benign	0.153935
2	48707080	48763742	gain	Benign	0.141081
2	48851517	48862902	loss	Benign	0.123219
2	48935392	49129890	loss	Benign	0.550488
2	49038154	49052293	loss	Benign	0.123219
2	49113632	49255072	loss	Pathogenic	0.550488
2	49137137	49191665	loss	Benign	0.529879
2	49158272	49209034	loss	Pathogenic	0.529879
2	49377223	49377986	loss	Benign	0.123219
2	49531903	49539245	loss	Benign	0.123219
2	49535856	49557587	loss	Benign	0.123219
2	49580566	49647212	loss	Benign	0.123219
2	49716853	49764298	loss	Benign	0.123219
2	50027634	50028310	gain	Benign	0.123219
2	50280389	50282202	loss	Pathogenic	0.70054
2	50298398	50415002	loss	Pathogenic	0.755335
2	50605728	50618708	gain	Benign	0.123219
2	50755743	50780183	loss	Pathogenic	0.853756
2	50765371	50780183	loss	Pathogenic	0.853756
2	50847140	50850773	loss	Pathogenic	0.853756
2	51224976	51225497	loss	Benign	0.123219
2	51253489	51259192	loss	Pathogenic	0.755335
2	51532494	51597184	loss	Benign	0.123219
2	51572556	51729681	gain	Benign	0.123219
2	51904845	51976598	gain	Benign	0.123219
2	51946163	51979541	gain	Benign	0.123219
2	51961737	51994738	loss	Benign	0.123219
2	51979541	52056672	loss	Benign	0.123219
2	52100297	52298060	loss	Benign	0.123219
2	52150034	52260752	loss	Benign	0.123219
2	52187045	52236955	gain	Benign	0.123219
2	52786331	53263871	loss	Benign	0.123219
2	53002202	53032546	loss	Benign	0.123219
2	53023825	53042122	loss	Benign	0.123219
2	53154899	53263871	loss	Benign	0.123219
2	53236165	53260196	loss	Benign	0.123219
2	53248330	53260196	loss	Benign	0.123219
2	53249600	53251649	loss	Benign	0.123219
2	53342655	53389666	loss	Benign	0.123219
2	53529557	53553428	loss	Benign	0.123219
2	53554943	53571808	loss	Benign	0.123219
2	53558118	53559734	loss	Benign	0.123219
2	53558118	53559815	loss	Benign	0.123219
2	53558118	53561575	loss	Benign	0.123219
2	53558118	53571808	loss	Benign	0.123219
2	53558118	53597855	gain	Benign	0.123219
2	53558471	53571808	loss	Benign	0.123219
2	53690200	53785037	gain	Benign	0.123219
2	53843897	53848118	loss	Benign	0.123219
2	54509549	54522410	loss	Benign	0.123219
2	54513626	54522410	loss	Benign	0.123219
2	54536882	54567441	gain	Benign	0.123219
2	54562069	54567388	loss	Benign	0.178362
2	54562069	54567590	loss	Benign	0.178362
2	54565729	54571147	loss	Benign	0.178362
2	54593832	54595308	loss	Benign	0.123219
2	54939249	55183627	loss	Benign	0.526641
2	54979666	55186394	loss	Benign	0.526641
2	55294916	55349726	loss	Benign	0.123219
2	55310942	55336425	loss	Benign	0.123219
2	55316938	55336425	loss	Benign	0.123219
2	55914962	55938695	gain	Benign	0.141081
2	55969580	56014270	loss	Benign	0.123219
2	56277274	56381718	gain	Benign	0.123219
2	56428584	56555581	gain	Benign	0.123219
2	56580537	56784574	loss	Benign	0.526641
2	56646389	56655450	loss	Benign	0.123219
2	56646389	56664289	loss	Benign	0.123219
2	56652101	56666949	loss	Benign	0.123219
2	56654397	56655541	loss	Benign	0.123219
2	56712426	56754479	loss	Benign	0.123219
2	57394031	57445471	gain	Benign	0.123219
2	57396482	57441710	gain	Benign	0.123219
2	57399830	57454303	gain	Benign	0.123219
2	57571600	57618446	gain	Benign	0.123219
2	58124359	58144436	loss	Benign	0.123219
2	58204737	58205711	loss	Benign	0.123219
2	58204737	58216504	loss	Benign	0.123219
2	58386773	58463541	gain	Benign	0.141081
2	58386890	58468458	loss	Pathogenic	0.526641
2	58506654	83814086	gain	Pathogenic	0.862295
2	59623588	59630389	loss	Benign	0.123219
2	60487902	60569348	loss	Benign	0.123219
2	60734068	60734794	loss	Benign	0.123219
2	60734342	60734794	loss	Benign	0.123219
2	60984923	61099420	gain	Benign	0.153935
2	61271844	61368778	gain	Benign	0.141081
2	62245236	86978895	gain	Pathogenic	0.862295
2	62412202	62533045	gain	Benign	0.141081
2	63605521	63631792	loss	Pathogenic	0.544062
2	63671346	85698002	gain	Pathogenic	0.862295
2	64075076	64098730	loss	Benign	0.178362
2	64098730	64800452	gain	Benign	0.141081
2	64279606	64320235	gain	Benign	0.123219
2	64342469	64513207	gain	Benign	0.123219
2	64342626	64503895	gain	Benign	0.123219
2	66150153	66160225	loss	Benign	0.123219
2	66158857	66173904	loss	Benign	0.123219
2	66186777	66204029	loss	Benign	0.123219
2	66186777	66209626	loss	Benign	0.123219
2	66505650	66515700	loss	Benign	0.123219
2	67626338	67637196	gain	Benign	0.187355
2	67629814	67637196	gain	Benign	0.187355
2	67903473	67919706	loss	Benign	0.123219
2	67982191	68049568	loss	Benign	0.123219
2	68095097	68128082	loss	Benign	0.123219
2	68313496	68350615	gain	Benign	0.123219
2	68553195	68624260	gain	Benign	0.141081
2	68553801	68624260	gain	Benign	0.141081
2	68554089	68624260	gain	Benign	0.141081
2	69208834	69217314	loss	Benign	0.123219
2	69208834	69217465	loss	Benign	0.123219
2	69215889	69217314	loss	Benign	0.123219
2	70122490	70125504	loss	Benign	0.178362
2	70123564	70125504	loss	Benign	0.178362
2	70123564	70128717	loss	Benign	0.178362
2	70125092	70125504	loss	Benign	0.123219
2	70508379	70606777	gain	Benign	0.141081
2	70661229	70661718	loss	Benign	0.123219
2	70661300	70661718	loss	Benign	0.123219
2	70661402	70662225	loss	Benign	0.123219
2	70661772	70662225	gain	Benign	0.123219
2	71186138	71188833	loss	Pathogenic	0.529879
2	71294128	71403284	gain	Benign	0.141081
2	71334122	71381822	gain	Benign	0.141081
2	71335872	71347759	loss	Benign	0.529879
2	71337080	71357369	loss	Pathogenic	0.227584
2	71338585	71347759	loss	Benign	0.123219
2	71708003	71709110	loss	Pathogenic	0.853756
2	71793585	71797846	loss	Pathogenic	0.853756
2	71793586	71797845	loss	Pathogenic	0.853756
2	71795071	71797474	loss	Pathogenic	0.853756
2	71906177	71906375	loss	Pathogenic	0.853756
2	71993963	71997106	loss	Benign	0.123219
2	71995678	71997216	loss	Benign	0.123219
2	72251751	72273058	loss	Benign	0.123219
2	73088191	73219259	loss	Pathogenic	0.550488
2	73114542	73118686	loss	Pathogenic	0.853756
2	73612987	73836749	loss	Pathogenic	0.526641
2	73716751	73830441	loss	Pathogenic	0.526641
2	73828493	73900329	loss	Pathogenic	0.526641
2	73847024	73906819	loss	Benign	0.187355
2	73875920	73914019	loss	Benign	0.123219
2	73875920	73928098	loss	Benign	0.123219
2	74012606	74051612	loss	Benign	0.123219
2	74338942	74355244	loss	Benign	0.123219
2	74345206	74355244	loss	Benign	0.123219
2	74688382	74692394	loss	Pathogenic	0.544062
2	74811872	74939600	gain	Benign	0.141081
2	75156603	75249187	gain	Benign	0.141081
2	75163550	75249187	gain	Benign	0.141081
2	75185398	75314020	gain	Benign	0.141081
[truncated: 17,576 more rows]

## Sheet: Table S3
Chromosome	Start	End	Type	Pathogenicity	MVP
1	228697	649718	loss	benign	0.123219
1	348740	640954	loss	benign	0.123219
1	421308	678822	loss	benign	0.123219
1	564435	649748	loss	benign	0.123219
1	779733	846621	gain	benign	0.123219
1	794625	846707	gain	benign	0.123219
1	803989	866414	gain	benign	0.141081
1	839450	867543	gain	benign	0.141081
1	839450	913631	loss	benign	0.526641
1	852863	1008286	gain	benign	0.153935
1	889745	897726	gain	benign	0.153935
1	890945	1008286	gain	benign	0.153935
1	913631	1008286	gain	benign	0.153935
1	931484	1008286	gain	benign	0.153935
1	1078536	1158683	loss	benign	0.123219
1	1226242	1268865	gain	benign	0.153935
1	1241799	1268865	gain	benign	0.153935
1	1387704	1425677	gain	benign	0.153935
1	1400189	1425677	loss	benign	0.227584
1	1403417	1462949	gain	benign	0.153935
1	1417977	1451373	loss	benign	0.227584
1	1587442	1627948	gain	benign	0.153935
1	1616882	1663760	loss	benign	0.178362
1	2495137	2620704	gain	benign	0.153935
1	2582760	2633368	gain	benign	0.123219
1	2582760	2633368	loss	benign	0.123219
1	2590844	2605254	gain	benign	0.123219
1	2609223	2631378	gain	benign	0.123219
1	2736695	2922757	gain	benign	0.123219
1	10697093	10753078	gain	benign	0.282013
1	10697093	10804053	gain	benign	0.282013
1	10753078	10804053	gain	benign	0.282013
1	12353332	13178669	gain	benign	0.282013
1	12726725	13385572	gain	benign	0.123219
1	12839441	13142569	loss	benign	0.123219
1	12839474	13158536	loss	benign	0.123219
1	12839474	13699359	gain	benign	0.123219
1	12839474	13737920	gain	benign	0.123219
1	12839474	13757756	gain	benign	0.123219
1	12839474	13775144	gain	benign	0.123219
1	12850038	13158536	loss	benign	0.123219
1	12850038	13448280	loss	benign	0.123219
1	12850038	13757756	gain	benign	0.123219
1	12860810	12918815	loss	benign	0.123219
1	12866505	13757756	gain	benign	0.123219
1	13203161	13737920	loss	benign	0.123219
1	16350393	16358989	gain	benign	0.450166
1	16350393	16381893	gain	benign	0.450166
1	16358989	16381893	gain	benign	0.450166
1	16358989	16384554	gain	benign	0.153935
1	16364253	16376855	loss	benign	0.227584
1	16372151	16381893	gain	benign	0.450166
1	16372151	16384554	gain	benign	0.153935
1	16372151	16384554	loss	benign	0.227584
1	16372151	16390104	gain	benign	0.153935
1	16714294	17284789	gain	benign	0.141081
1	16785307	17363575	gain	benign	0.153935
1	16814372	17104536	gain	benign	0.123219
1	16814372	17104536	loss	benign	0.123219
1	16849629	17284789	loss	benign	0.187355
1	16926777	17048762	loss	benign	0.123219
1	16941653	17231817	gain	benign	0.123219
1	16948127	17231817	loss	benign	0.123219
1	16963573	17053916	loss	benign	0.123219
1	17051209	17231787	gain	benign	0.123219
1	17088427	17106477	loss	benign	0.123219
1	17577336	17668089	loss	benign	0.544062
1	23106615	23241148	gain	benign	0.233606
1	25609479	25648287	loss	benign	0.123219
1	25611203	25688876	gain	benign	0.141081
1	25702769	25913028	gain	benign	0.233606
1	28904254	28907123	gain	benign	0.123219
1	30589668	31169396	loss	benign	0.123219
1	40182104	40311934	gain	benign	0.153935
1	44979717	45001279	loss	benign	0.123219
1	46335187	46546272	gain	benign	0.153935
1	49918430	49993072	loss	benign	0.123219
1	49959425	50049480	loss	benign	0.123219
1	54435448	54482725	gain	benign	0.153935
1	55472368	55474479	loss	benign	0.70054
1	61693951	62199657	gain	benign	0.282013
1	64151170	64176502	loss	benign	0.123219
1	65881068	65939484	gain	benign	0.282013
1	65939484	66007500	gain	benign	0.123219
1	69789895	69938097	gain	benign	0.123219
1	72124095	72241965	loss	benign	0.839559
1	76718950	77039352	gain	benign	0.141081
1	79541360	79612216	loss	benign	0.123219
1	81087249	82506486	loss	benign	0.70054
1	81436507	81923572	gain	benign	0.123219
1	97665736	98343102	loss	benign	0.550488
1	102656654	102849723	loss	benign	0.123219
1	103746487	104297301	loss	benign	0.839559
1	104092317	104642037	loss	benign	0.839559
1	104107559	104163781	gain	benign	0.153935
1	104124935	104297301	gain	benign	0.153935
1	104161001	104211027	gain	benign	0.153935
1	105426437	105828217	loss	benign	0.123219
1	106042587	106258450	loss	benign	0.123219
1	106060371	106258498	loss	benign	0.123219
1	106686815	106769435	gain	benign	0.123219
1	108789087	108968534	gain	benign	0.123219
1	108811026	108941110	gain	benign	0.123219
1	120556740	120635392	gain	benign	0.123219
1	120569414	120635392	gain	benign	0.123219
1	120767793	120921239	gain	benign	0.141081
1	120854455	120935334	loss	benign	0.123219
1	121158554	121349803	gain	benign	0.123219
1	142594227	142642753	loss	benign	0.123219
1	142604414	142642753	gain	benign	0.123219
1	142604414	142642753	loss	benign	0.123219
1	142663112	142791662	gain	benign	0.123219
1	142728921	142907112	gain	benign	0.123219
1	143134063	143284670	gain	benign	0.123219
1	143391916	143457097	gain	benign	0.123219
1	143400885	143504612	gain	benign	0.123219
1	143428345	143532171	gain	benign	0.123219
1	143441231	143518139	gain	benign	0.123219
1	143441231	143532171	gain	benign	0.123219
1	143457097	143532171	gain	benign	0.123219
1	143482388	143540851	loss	benign	0.123219
1	143504612	143540851	gain	benign	0.123219
1	143646652	143908838	loss	benign	0.526641
1	143652719	143771002	loss	benign	0.187355
1	143673098	144389627	gain	benign	0.123219
1	143719563	144860341	gain	benign	0.123219
1	144009907	144090824	gain	benign	0.123219
1	144451745	144524956	gain	benign	0.123219
1	144607254	144616674	gain	benign	0.123219
1	144619884	144828763	gain	benign	0.123219
1	144674799	144828763	gain	benign	0.123219
1	144679875	144959577	loss	benign	0.544062
1	144955198	145079786	loss	benign	0.526641
1	145112506	145368848	gain	benign	0.123219
1	145194054	145361282	gain	benign	0.123219
1	145368848	145421552	gain	benign	0.153935
1	145388355	145430633	gain	benign	0.153935
1	145425395	145799602	gain	benign	0.141081
1	145610469	145922633	loss	benign	0.526641
1	145611279	145735326	gain	benign	0.141081
1	145620108	145735326	gain	benign	0.141081
1	145620108	145935640	gain	benign	0.141081
1	145626237	145735326	gain	benign	0.141081
1	145626237	145831720	gain	benign	0.141081
1	146849965	146927600	loss	benign	0.123219
1	147228667	147248718	gain	benign	0.153935
1	147394188	147424808	gain	benign	0.141081
1	147505013	148209425	loss	benign	0.123219
1	147574618	149804844	gain	benign	0.123219
1	147599068	147599100	gain	benign	0.30435
1	147599068	147857078	gain	benign	0.123219
1	147734952	147909430	gain	benign	0.123219
1	147735759	147824148	loss	benign	0.123219
1	147824212	149817768	gain	benign	0.123219
1	147828088	149039684	gain	benign	0.123219
1	147828088	149736090	gain	benign	0.123219
1	147860611	149817768	gain	benign	0.123219
1	147897667	147909430	gain	benign	0.123219
1	147909430	147962225	gain	benign	0.123219
1	147962225	149418924	gain	benign	0.123219
1	148004766	149754410	gain	benign	0.123219
1	148247978	148345159	gain	benign	0.123219
1	148256138	148327665	gain	benign	0.123219
1	148256138	148345159	gain	benign	0.123219
1	148545476	149232481	loss	benign	0.123219
1	148552009	148782879	gain	benign	0.123219
1	148574680	148757827	gain	benign	0.123219
1	148591245	148771600	gain	benign	0.123219
1	148817029	149519295	gain	benign	0.187355
1	148817029	149817768	gain	benign	0.187355
1	148832327	149576317	gain	benign	0.123219
1	148867551	149699420	loss	benign	0.123219
1	148867634	149817768	gain	benign	0.187355
1	148881775	149519295	gain	benign	0.187355
1	148881775	149817768	gain	benign	0.187355
1	148894796	149519295	gain	benign	0.187355
1	148894796	149754161	gain	benign	0.123219
1	148936623	149699396	loss	benign	0.123219
1	148936682	149817768	gain	benign	0.187355
1	148940709	149763756	loss	benign	0.123219
1	149015233	149519295	loss	benign	0.187355
1	149039684	149244504	loss	benign	0.123219
1	149039684	149254178	loss	benign	0.123219
1	149039684	149433215	loss	benign	0.526641
1	149041013	149232481	gain	benign	0.123219
1	149041013	149232481	loss	benign	0.123219
1	149041013	149275124	loss	benign	0.123219
1	149041013	149699420	loss	benign	0.123219
1	149041013	149768855	loss	benign	0.123219
1	149041023	149244504	loss	benign	0.123219
1	149041023	149254178	loss	benign	0.123219
1	149041023	149768869	loss	benign	0.123219
1	149041042	149192074	loss	benign	0.123219
1	149041042	149275102	loss	benign	0.123219
1	149041933	149209289	loss	benign	0.123219
1	149091130	149699420	loss	benign	0.123219
1	149137529	149224014	gain	benign	0.123219
1	149137673	149433215	loss	benign	0.526641
1	149137732	149519295	loss	benign	0.187355
1	149155041	149699396	loss	benign	0.123219
1	149754410	149763756	loss	benign	0.123219
1	151333124	151399960	gain	benign	0.282013
1	152499180	152702192	loss	benign	0.123219
1	152538937	152586281	loss	benign	0.123219
1	152647750	152659287	gain	benign	0.123219
1	152647750	152670818	gain	benign	0.123219
1	153613593	153724866	gain	benign	0.233606
1	155184360	155207954	gain	benign	0.153935
1	156262460	156269217	loss	benign	0.544062
1	157230055	157351515	gain	benign	0.123219
1	160029416	160105986	gain	benign	0.153935
1	160029416	160105986	loss	benign	0.550488
1	160029416	160187302	gain	benign	0.233606
1	161482785	161677182	gain	benign	0.187355
1	161501808	161537484	loss	benign	0.187355
1	161559766	161618874	gain	benign	0.123219
1	174468168	174656796	loss	benign	0.544062
1	175437001	175704743	gain	benign	0.123219
1	176712791	176781116	loss	benign	0.544062
1	183861204	184091272	gain	benign	0.153935
1	187644027	187745698	loss	benign	0.123219
1	187956640	189056310	gain	benign	0.123219
1	188205949	188574502	loss	benign	0.123219
1	188736609	188849004	gain	benign	0.123219
1	189093350	189957275	gain	benign	0.123219
1	189129332	189924389	gain	benign	0.123219
1	189331211	189542589	loss	benign	0.123219
1	189331252	189512888	loss	benign	0.123219
1	189396085	189512829	loss	benign	0.123219
1	189430102	189562215	loss	benign	0.123219
1	189430102	189562274	loss	benign	0.123219
1	190484823	191590282	gain	benign	0.123219
1	190990954	191197531	loss	benign	0.123219
1	191689637	191826625	loss	benign	0.123219
1	193983247	194067135	gain	benign	0.123219
1	194779033	195627237	gain	benign	0.123219
1	195262138	195348432	loss	benign	0.123219
1	196011881	196208885	gain	benign	0.141081
1	196738927	196799273	gain	benign	0.153935
1	196738927	196799273	loss	benign	0.227584
1	196738927	196898635	loss	benign	0.550488
1	196746064	196797163	gain	benign	0.153935
1	196746064	196797163	loss	benign	0.227584
1	196746064	196883398	loss	benign	0.550488
1	196788212	196883398	loss	benign	0.550488
1	196797104	196883398	gain	benign	0.153935
1	196799273	196891639	loss	benign	0.550488
1	196825165	196891639	loss	benign	0.550488
1	196837584	196883398	loss	benign	0.227584
1	206075579	206154280	gain	benign	0.141081
1	208786440	208980535	gain	benign	0.123219
1	212511143	213535378	loss	benign	0.70054
1	215452796	215526068	loss	benign	0.123219
1	218693490	218776969	gain	benign	0.123219
1	224079085	224180364	gain	benign	0.123219
1	229122568	229295677	gain	benign	0.123219
1	231710352	231813921	gain	benign	0.123219
1	238676252	238753428	gain	benign	0.123219
1	243684045	243694734	gain	benign	0.123219
1	245132097	245685521	gain	benign	0.233606
1	245151901	245665521	gain	benign	0.233606
1	245747724	246655416	gain	benign	0.233606
1	246501633	246579174	loss	benign	0.526641
1	247200511	247264759	loss	benign	0.123219
1	247695693	248060419	gain	benign	0.123219
1	247776410	248256864	gain	benign	0.123219
1	247776537	248684891	gain	benign	0.123219
1	247834885	248480750	gain	benign	0.123219
1	247846231	248256998	gain	benign	0.123219
1	247846231	248684891	gain	benign	0.123219
1	247846231	248785598	gain	benign	0.123219
1	247846233	248256864	gain	benign	0.123219
1	247879926	248278070	gain	benign	0.123219
1	247893618	247941192	loss	benign	0.187355
1	247962269	248260734	gain	benign	0.123219
1	247962269	248684909	gain	benign	0.123219
1	248033647	248034322	gain	benign	0.123219
1	248093829	248785562	gain	benign	0.123219
1	248291569	248339940	gain	benign	0.123219
1	248291569	248339940	loss	benign	0.123219
1	248301479	248480750	loss	benign	0.123219
1	248339970	248569417	gain	benign	0.123219
1	248339973	248563858	loss	benign	0.123219
1	248414258	249081340	gain	benign	0.123219
1	248563799	248861875	gain	benign	0.123219
1	248727929	248785533	loss	benign	0.123219
1	248727929	248792227	loss	benign	0.123219
1	248756245	248792227	loss	benign	0.123219
1	248862205	248901720	gain	benign	0.123219
1	248862205	249113356	gain	benign	0.153935
1	249098884	249189747	gain	benign	0.141081
1	249104658	249139858	gain	benign	0.153935
2	24400	57011	gain	benign	0.141081
2	30341	84728	gain	benign	0.141081
2	134623	172636	loss	benign	0.123219
2	153031	252990	gain	benign	0.141081
2	330817	938774	gain	benign	0.123219
2	331045	844989	gain	benign	0.123219
2	383231	721431	gain	benign	0.123219
2	622175	1106638	gain	benign	0.123219
2	844940	1106638	gain	benign	0.123219
2	883836	1495173	gain	benign	0.153935
2	1442042	1507882	gain	benign	0.153935
2	1538842	1540965	gain	benign	0.123219
2	4881726	5058788	gain	benign	0.123219
2	12939430	13523912	gain	benign	0.123219
2	13207008	13337147	gain	benign	0.123219
2	13207037	13278805	gain	benign	0.123219
2	13278775	13417994	loss	benign	0.123219
2	14147182	14590377	gain	benign	0.123219
2	14182010	14278837	gain	benign	0.123219
2	28791353	28848332	loss	benign	0.526641
2	29801273	30164069	loss	benign	0.70054
2	32514528	33249136	gain	benign	0.233606
2	32610082	33285390	gain	benign	0.233606
2	32663325	33275463	gain	benign	0.233606
2	32663325	33294774	gain	benign	0.233606
2	32787199	32968519	gain	benign	0.233606
2	32787199	33121586	gain	benign	0.233606
2	34702930	34915000	loss	benign	0.123219
2	35020439	35081849	loss	benign	0.123219
2	35524142	35620511	loss	benign	0.123219
2	35576002	35769464	gain	benign	0.123219
2	35576002	35821806	loss	benign	0.123219
2	35821806	35956621	loss	benign	0.123219
2	35821806	36061904	loss	benign	0.123219
2	37967394	38115263	loss	benign	0.123219
2	39324297	39328794	loss	benign	0.123219
2	39412970	39605266	gain	benign	0.141081
2	44065338	44079721	gain	benign	0.153935
2	44231393	44276924	loss	benign	0.123219
2	44510781	44525874	loss	benign	0.227584
2	45095754	45171902	loss	benign	0.755335
2	45168836	45169314	gain	benign	0.450166
2	45168836	45169885	gain	benign	0.450166
2	45171843	45172394	gain	benign	0.450166
2	45171857	45172394	gain	benign	0.450166
2	45172206	45172394	gain	benign	0.30435
2	46800828	46959977	gain	benign	0.153935
2	50281917	50282100	gain	benign	0.233606
2	50970662	51008023	gain	benign	0.123219
2	51049645	51066578	loss	benign	0.123219
2	51049645	51122091	loss	benign	0.123219
2	51259160	51259694	gain	benign	0.123219
2	51314371	51467462	loss	benign	0.123219
2	51316018	51920657	loss	benign	0.123219
2	52706226	52781440	loss	benign	0.123219
2	52750773	52781440	loss	benign	0.123219
2	52750774	52781440	gain	benign	0.123219
2	52750774	52781440	loss	benign	0.123219
2	52844384	52885500	loss	benign	0.123219
2	52952780	53056631	loss	benign	0.123219
2	61113419	61149619	loss	benign	0.544062
2	68846932	68881993	loss	benign	0.544062
2	70704251	70760447	gain	benign	0.141081
2	75160356	75196822	gain	benign	0.141081
2	81721756	81899151	loss	benign	0.123219
2	82220038	82293622	gain	benign	0.123219
2	82600210	82923012	loss	benign	0.123219
2	83291704	83775616	loss	benign	0.123219
2	83675238	84251319	gain	benign	0.123219
2	83804793	84054882	gain	benign	0.123219
2	87190529	88106063	gain	benign	0.187355
2	87258795	88037771	gain	benign	0.123219
2	87295705	88037771	gain	benign	0.123219
2	87304078	88037771	gain	benign	0.123219
2	87325301	88005418	gain	benign	0.123219
2	87325327	88005429	gain	benign	0.123219
2	87325390	88037771	gain	benign	0.123219
2	87325390	88057969	gain	benign	0.153935
2	87376077	87954920	loss	benign	0.123219
2	87376077	88005418	loss	benign	0.123219
2	87376077	88260796	gain	benign	0.187355
2	87376132	88037771	gain	benign	0.123219
2	89137592	89329992	loss	benign	0.123219
2	89137662	89523818	loss	benign	0.123219
2	89241017	89259510	loss	benign	0.123219
2	89244273	89259510	loss	benign	0.123219
2	89259571	90251481	loss	benign	0.123219
2	89259571	90293011	loss	benign	0.123219
2	89259571	91899595	gain	benign	0.123219
2	89259571	92129460	gain	benign	0.123219
2	89259571	95344251	gain	benign	0.123219
2	89275287	91815679	gain	benign	0.123219
2	89288236	91815679	gain	benign	0.123219
2	89297771	90251481	loss	benign	0.123219
2	89297771	90293011	gain	benign	0.123219
2	89297771	90293011	loss	benign	0.123219
2	89297771	91759386	gain	benign	0.123219
2	89297771	91899595	gain	benign	0.123219
2	89323386	90263882	gain	benign	0.123219
2	89323386	91815679	gain	benign	0.123219
2	89330069	91759386	gain	benign	0.123219
2	89332506	90263882	loss	benign	0.123219
2	89439468	90251481	loss	benign	0.123219
2	89482269	90251823	loss	benign	0.123219
2	89500023	89527568	gain	benign	0.123219
2	89523818	90233909	gain	benign	0.123219
2	89523818	90293011	gain	benign	0.123219
2	89523818	91759386	gain	benign	0.123219
2	89538784	90234028	loss	benign	0.123219
2	89538845	90258291	loss	benign	0.123219
2	89538934	90293011	gain	benign	0.123219
2	89538934	91619163	gain	benign	0.123219
2	89538934	91764207	gain	benign	0.123219
2	89538934	91899595	gain	benign	0.123219
2	89596684	90293011	gain	benign	0.123219
2	89601879	90293011	loss	benign	0.123219
2	89967669	90293011	loss	benign	0.123219
2	89975495	90258291	loss	benign	0.123219
2	90017337	90258320	loss	benign	0.123219
2	90233968	91693328	gain	benign	0.123219
2	90233968	91759386	gain	benign	0.123219
2	90251540	91759386	gain	benign	0.123219
2	90251540	91919048	gain	benign	0.123219
2	91670321	91812508	loss	benign	0.123219
2	91963942	92129716	gain	benign	0.123219
2	95917180	96198986	gain	benign	0.153935
2	96012844	96076672	gain	benign	0.153935
2	96340729	96718023	gain	benign	0.187355
2	96475033	96671972	gain	benign	0.123219
2	96583702	96671972	gain	benign	0.123219
2	96635171	96671972	gain	benign	0.123219
2	96671972	96705053	gain	benign	0.153935
2	97695402	98260508	gain	benign	0.123219
2	97695402	98263440	gain	benign	0.123219
2	97714365	98263440	gain	benign	0.123219
2	97750013	97757978	gain	benign	0.153935
2	98168165	98431587	loss	benign	0.70054
2	98262523	98274890	gain	benign	0.153935
2	98263858	98274890	gain	benign	0.153935
2	99858723	99914955	loss	benign	0.544062
2	105855491	106768556	gain	benign	0.153935
2	106929257	107152986	gain	benign	0.123219
2	108439150	108441524	gain	benign	0.123219
2	108439150	108476528	gain	benign	0.123219
2	108518300	109089233	gain	benign	0.153935
2	108540378	109098421	loss	benign	0.550488
2	110381297	110964737	loss	benign	0.187355
2	110683944	111202718	gain	benign	0.141081
2	110683944	111204317	gain	benign	0.141081
2	110695259	111191379	gain	benign	0.141081
2	110695259	111202718	gain	benign	0.141081
2	110717480	111118115	gain	benign	0.141081
2	110732632	110964737	loss	benign	0.526641
2	110732649	110964775	gain	benign	0.141081
2	110732707	111204317	gain	benign	0.141081
2	110783036	110964878	gain	benign	0.141081
2	110783236	110964737	gain	benign	0.141081
2	110783236	110964737	loss	benign	0.526641
2	110783251	111079065	gain	benign	0.141081
2	110783258	111334482	loss	benign	0.187355
2	110833640	110966643	gain	benign	0.141081
2	110833640	110966643	loss	benign	0.526641
2	110833640	111015446	gain	benign	0.141081
2	110852960	110961923	loss	benign	0.550488
2	110862474	111079065	loss	benign	0.550488
2	110862474	111128847	loss	benign	0.550488
2	110862477	110959127	gain	benign	0.153935
2	110862477	111079057	loss	benign	0.550488
2	110862477	111128847	gain	benign	0.153935
2	110862477	111368891	loss	benign	0.187355
2	110873467	110966643	loss	benign	0.550488
2	110880671	110964775	gain	benign	0.153935
2	110881237	110964737	gain	benign	0.153935
2	110901393	110980401	loss	benign	0.550488
2	110901479	110980487	loss	benign	0.550488
2	111392197	111452046	loss	benign	0.526641
2	112046584	112592176	gain	benign	0.141081
2	113735617	113891118	loss	benign	0.526641
2	117519462	117736809	loss	benign	0.123219
2	117803207	117913104	gain	benign	0.123219
2	130582258	131151349	gain	benign	0.153935
2	130634874	130877782	gain	benign	0.153935
2	130694002	131198154	gain	benign	0.153935
2	130786789	131172028	gain	benign	0.153935
2	130786789	131223148	gain	benign	0.153935
2	130834577	131223148	gain	benign	0.153935
2	130877782	131132074	gain	benign	0.153935
2	130928976	131147956	loss	benign	0.550488
2	131442815	131524418	gain	benign	0.187355
2	131858430	131907307	gain	benign	0.141081
2	132068071	132266527	gain	benign	0.153935
2	132238316	132290940	gain	benign	0.123219
2	132287932	132508293	gain	benign	0.123219
2	132287932	132558490	gain	benign	0.123219
2	132290940	132515623	gain	benign	0.123219
2	132719325	132805998	gain	benign	0.123219
2	132862067	133327977	gain	benign	0.141081
2	133482386	133557942	loss	benign	0.544062
2	140358784	140544934	loss	benign	0.123219
2	141967747	142216427	loss	benign	0.839559
2	145275158	145275207	loss	benign	0.30435
2	150714201	150785122	loss	benign	0.123219
2	155981259	156724644	gain	benign	0.123219
2	158792429	159068465	loss	benign	0.70054
2	176989222	176989646	gain	benign	0.123219
2	178561989	178640827	gain	benign	0.153935
2	183059730	183500040	gain	benign	0.153935
2	184973933	185090910	gain	benign	0.123219
2	187080149	187173729	loss	benign	0.123219
2	187976139	188113321	loss	benign	0.123219
2	187987997	188141690	loss	benign	0.123219
2	189200405	189368467	loss	benign	0.526641
2	189248503	189354495	loss	benign	0.544062
2	189354436	189462552	loss	benign	0.526641
2	194384503	194718630	loss	benign	0.123219
2	195062547	195217271	loss	benign	0.123219
2	203173060	203372116	gain	benign	0.450166
2	212360252	212412705	loss	benign	0.123219
2	230549473	230582451	loss	benign	0.70054
2	231250430	231378240	gain	benign	0.153935
2	233240916	233407378	gain	benign	0.153935
2	233396286	233409433	gain	benign	0.153935
2	236115385	236420380	gain	benign	0.233606
2	240981290	240987642	gain	benign	0.123219
2	242710413	242938241	loss	benign	0.123219
2	242736860	242768426	gain	benign	0.153935
2	242742931	242768426	loss	benign	0.227584
2	242798552	242969874	loss	benign	0.123219
2	242843643	243028424	loss	benign	0.123219
2	242846810	243007457	loss	benign	0.123219
2	242852514	243102476	loss	benign	0.123219
2	242852566	243007359	loss	benign	0.123219
2	242852595	243052335	loss	benign	0.123219
2	242856588	242948040	loss	benign	0.123219
2	242856588	243007359	gain	benign	0.123219
2	242856588	243007359	loss	benign	0.123219
2	242856588	243008259	loss	benign	0.123219
2	242856588	243059659	loss	benign	0.123219
2	242856599	242947990	loss	benign	0.123219
2	242856599	242958350	gain	benign	0.123219
2	242856599	242958350	loss	benign	0.123219
2	242856599	242984824	gain	benign	0.123219
2	242856599	243007457	loss	benign	0.123219
2	242856599	243059659	loss	benign	0.123219
2	242856617	243028424	loss	benign	0.123219
2	242866025	242958350	gain	benign	0.123219
2	242873063	243028424	loss	benign	0.123219
2	242880065	242953640	gain	benign	0.123219
2	242886373	242958350	gain	benign	0.123219
2	242889825	242948040	loss	benign	0.123219
2	242889826	242947990	loss	benign	0.123219
2	242889855	242910505	gain	benign	0.123219
2	242920197	242947990	loss	benign	0.123219
2	242920197	242953640	gain	benign	0.123219
2	242924058	242948040	loss	benign	0.123219
2	242924082	242947990	loss	benign	0.123219
2	242924082	242953640	gain	benign	0.123219
2	242927148	242947990	loss	benign	0.123219
2	242930600	243007359	gain	benign	0.123219
2	242930600	243007359	loss	benign	0.123219
2	242930600	243059659	loss	benign	0.123219
2	242953547	243007359	loss	benign	0.123219
2	242953581	243007457	gain	benign	0.123219
2	242953581	243007457	loss	benign	0.123219
2	242958497	242980267	loss	benign	0.123219
2	242969815	243007457	loss	benign	0.123219
2	242997679	243015119	loss	benign	0.123219
2	243088755	243175692	gain	benign	0.123219
3	94430	159779	gain	benign	0.123219
3	127520	337899	gain	benign	0.123219
3	232496	255379	gain	benign	0.123219
3	270649	283052	gain	benign	0.123219
3	571267	1347588	gain	benign	0.153935
3	666257	1133628	gain	benign	0.123219
3	726645	800324	gain	benign	0.123219
3	857141	1427460	gain	benign	0.153935
3	1120841	1301800	gain	benign	0.153935
3	1167732	1237717	gain	benign	0.141081
3	1301800	1922518	loss	benign	0.550488
3	1603622	1706230	gain	benign	0.123219
3	1797444	2026210	loss	benign	0.123219
3	1822272	1980753	loss	benign	0.123219
3	1840279	1922459	gain	benign	0.123219
3	1840308	1922488	gain	benign	0.123219
3	1922459	1962679	loss	benign	0.123219
3	2146820	2366114	loss	benign	0.123219
3	2294910	2579174	gain	benign	0.123219
3	2530787	2579174	loss	benign	0.123219
3	2644609	2796570	gain	benign	0.233606
3	2718482	2740059	gain	benign	0.123219
3	2939700	2972075	loss	benign	0.70054
3	3036600	3065980	loss	benign	0.123219
3	4002209	4231172	loss	benign	0.550488
3	4053328	4324235	loss	benign	0.550488
3	4094267	4231359	loss	benign	0.550488
3	4191029	4324235	loss	benign	0.123219
3	6319232	6852338	loss	benign	0.123219
3	7876256	8017421	loss	benign	0.123219
3	7989510	8080414	loss	benign	0.123219
3	12684054	12775771	gain	benign	0.123219
3	20665501	20764881	loss	benign	0.123219
3	21805856	22229796	gain	benign	0.123219
3	22120611	22197035	gain	benign	0.123219
3	22120611	22255029	loss	benign	0.123219
3	23709628	23825386	gain	benign	0.123219
3	26060682	26237778	loss	benign	0.123219
3	26060682	26279585	loss	benign	0.123219
3	28803699	28927589	loss	benign	0.123219
3	30676131	30680105	loss	benign	0.123219
3	35807767	35926519	gain	benign	0.141081
3	36976785	37099615	gain	benign	0.153935
3	37783051	37950009	gain	benign	0.141081
3	38598251	38598631	gain	benign	0.123219
3	38598462	38598576	gain	benign	0.30435
3	38598462	38598631	gain	benign	0.30435
3	49723098	49728537	gain	benign	0.153935
3	55745130	55817929	gain	benign	0.141081
3	60088353	60240457	loss	benign	0.123219
3	60877562	61231290	loss	benign	0.123219
3	62899672	63184850	gain	benign	0.123219
3	65170204	65213448	loss	benign	0.123219
3	66631012	66668048	gain	benign	0.123219
3	75028665	75164716	loss	benign	0.123219
3	75571154	75703905	gain	benign	0.123219
3	75571154	75793273	loss	benign	0.123219
3	75703905	75791565	gain	benign	0.123219
3	75703905	75863200	gain	benign	0.123219
3	75718528	75791565	gain	benign	0.187355
3	76049526	76918058	gain	benign	0.123219
3	78531547	78621122	loss	benign	0.123219
3	79562574	79599463	gain	benign	0.123219
3	79577722	79658416	loss	benign	0.123219
3	80416729	81052857	gain	benign	0.123219
3	80488971	80750263	gain	benign	0.123219
3	80791314	81455867	loss	benign	0.123219
3	81388075	81493667	gain	benign	0.123219
3	82165558	82248585	loss	benign	0.123219
3	83385374	83567654	gain	benign	0.123219
3	85457457	85615568	loss	benign	0.123219
3	85570266	85615568	loss	benign	0.123219
3	89083192	90181487	loss	benign	0.70054
3	89854127	90254003	gain	benign	0.123219
3	104077800	104264937	loss	benign	0.123219
3	105141696	105404293	loss	benign	0.70054
3	110196839	110578711	loss	benign	0.123219
3	116973963	117563805	loss	benign	0.123219
3	137848838	137882743	gain	benign	0.153935
3	141810106	141904777	gain	benign	0.153935
3	141841034	142048481	gain	benign	0.233606
3	143862793	143989329	loss	benign	0.123219
3	155106491	155208591	gain	benign	0.141081
3	161435356	161520563	loss	benign	0.123219
3	162095816	162391365	loss	benign	0.123219
3	162504792	162619112	loss	benign	0.123219
3	162514534	162619141	gain	benign	0.123219
3	162514564	162584576	gain	benign	0.123219
3	162514564	162619112	loss	benign	0.123219
3	162540838	162619112	loss	benign	0.123219
3	162540988	162768909	loss	benign	0.123219
3	162540988	162787987	loss	benign	0.123219
3	162584576	162619112	loss	benign	0.123219
3	162805350	162895756	loss	benign	0.123219
3	162861016	162945167	loss	benign	0.123219
3	162983135	163551976	loss	benign	0.123219
3	164004587	164335127	gain	benign	0.123219
3	165772419	166613286	gain	benign	0.123219
3	165917468	166019876	loss	benign	0.123219
3	172229388	172241275	loss	benign	0.70054
3	179666123	179899347	gain	benign	0.153935
3	181362779	181469511	gain	benign	0.450166
3	181429948	181430953	gain	benign	0.450166
3	183960109	184107620	gain	benign	0.233606
3	189383139	189397549	gain	benign	0.123219
3	191261671	191479946	gain	benign	0.123219
3	195263979	195459589	gain	benign	0.123219
3	195263987	195463502	gain	benign	0.123219
3	195358277	195565159	gain	benign	0.123219
3	195358322	195425875	gain	benign	0.123219
3	195358322	195425875	loss	benign	0.123219
3	195419197	195438493	gain	benign	0.123219
3	195419197	195438493	loss	benign	0.123219
3	195456487	195459589	gain	benign	0.123219
3	195460400	195463502	gain	benign	0.123219
3	195565159	195645536	gain	benign	0.153935
3	195623819	195664132	gain	benign	0.123219
3	196451599	196481486	gain	benign	0.141081
3	196825864	197385366	gain	benign	0.233606
3	197031290	197146196	gain	benign	0.123219
3	197031290	197385366	gain	benign	0.153935
3	197259235	197385366	gain	benign	0.153935
3	197270877	197276155	gain	benign	0.153935
3	197513379	197603336	gain	benign	0.141081
3	197589515	197748514	gain	benign	0.141081
3	197589515	197837069	gain	benign	0.141081
3	197668799	197837049	gain	benign	0.141081
3	197700707	197769760	gain	benign	0.141081
3	197717518	197837049	gain	benign	0.141081
3	197729964	197837049	gain	benign	0.141081
3	197751553	197837049	gain	benign	0.141081
3	197821738	197895169	gain	benign	0.123219
3	197863435	197912281	gain	benign	0.123219
3	197863435	197946533	gain	benign	0.123219
4	12440	59911	gain	benign	0.187355
4	12440	64577	gain	benign	0.123219
4	12440	68159	gain	benign	0.123219
4	12440	117871	gain	benign	0.123219
4	29214	68159	gain	benign	0.123219
4	29214	68159	loss	benign	0.123219
4	36424	68211	loss	benign	0.123219
4	37126	75706	loss	benign	0.123219
4	37336	59292	loss	benign	0.123219
4	37336	64632	loss	benign	0.123219
4	37336	66316	loss	benign	0.123219
4	37336	72379	loss	benign	0.123219
4	37336	127278	gain	benign	0.123219
4	45682	124006	gain	benign	0.123219
4	45889	64632	loss	benign	0.123219
4	45889	66316	loss	benign	0.123219
4	45912	68185	loss	benign	0.123219
4	48633	66316	loss	benign	0.123219
4	51413	113583	gain	benign	0.123219
4	64577	117871	gain	benign	0.123219
4	66257	127278	gain	benign	0.123219
4	72320	117920	gain	benign	0.123219
4	72320	127278	gain	benign	0.123219
4	72320	139860	gain	benign	0.123219
4	72320	156164	gain	benign	0.123219
4	72447	113583	gain	benign	0.123219
4	72447	160647	gain	benign	0.123219
4	102091	143143	loss	benign	0.123219
4	129753	221449	gain	benign	0.123219
4	160648	174508	gain	benign	0.123219
4	160648	185425	loss	benign	0.123219
4	952465	1020417	gain	benign	0.153935
4	968925	1020476	gain	benign	0.153935
4	1389570	1496153	gain	benign	0.450166
4	1398891	1496353	loss	benign	0.550488
4	1986918	1988906	loss	benign	0.178362
4	3444416	3475134	gain	benign	0.153935
4	3573014	3636893	loss	benign	0.123219
4	3903555	4029211	gain	benign	0.123219
4	4029241	4209171	loss	benign	0.526641
4	4166772	4190047	gain	benign	0.123219
4	4166772	4249253	gain	benign	0.141081
4	4190047	4249253	gain	benign	0.141081
4	10121950	10403654	gain	benign	0.123219
4	13000279	13071530	gain	benign	0.123219
4	15613881	15683370	gain	benign	0.141081
4	20792405	21758389	gain	benign	0.141081
4	33520754	33717980	gain	benign	0.123219
4	34367737	34527822	loss	benign	0.123219
4	35542014	35604731	loss	benign	0.123219
4	39223728	39493230	gain	benign	0.153935
4	49163546	49202553	gain	benign	0.123219
4	49163546	49215538	gain	benign	0.123219
4	49163546	49237502	gain	benign	0.123219
4	49163546	49501695	gain	benign	0.123219
4	49237502	49333282	gain	benign	0.123219
4	49260988	49538325	gain	benign	0.123219
4	49261077	49538398	loss	benign	0.123219
4	57915534	58084629	gain	benign	0.141081
4	63025655	63568620	gain	benign	0.123219
4	63737871	64116915	gain	benign	0.123219
4	69276372	69592846	gain	benign	0.153935
4	69375140	69483277	gain	benign	0.153935
4	69375169	69433921	gain	benign	0.153935
4	69375169	69433921	loss	benign	0.227584
4	69375169	69462125	gain	benign	0.153935
4	69375169	69462125	loss	benign	0.550488
4	69375169	69483248	gain	benign	0.153935
4	69375169	69483248	loss	benign	0.550488
4	69375170	69483248	gain	benign	0.153935
4	69375170	69483248	loss	benign	0.550488
4	69392575	69462125	gain	benign	0.153935
4	69402791	70476029	gain	benign	0.153935
4	70125131	70182147	gain	benign	0.153935
4	70153895	70203219	gain	benign	0.153935
4	70153895	70230130	gain	benign	0.153935
4	73819067	74044813	gain	benign	0.282013
4	75392078	75971503	loss	benign	0.544062
4	81693246	81800931	loss	benign	0.187355
4	86883886	86905002	loss	benign	0.544062
4	89408139	89456066	gain	benign	0.141081
4	91342219	91842807	loss	benign	0.526641
4	91753638	92240582	gain	benign	0.123219
4	93112991	93407209	gain	benign	0.123219
4	95881091	96636651	gain	benign	0.233606
4	98632408	98757752	gain	benign	0.187355
4	99437193	99460166	loss	benign	0.123219
4	116321349	116913753	loss	benign	0.123219
4	116731797	117041205	loss	benign	0.123219
4	116913694	117097417	loss	benign	0.123219
4	129785683	129857992	gain	benign	0.141081
4	131950228	132330751	gain	benign	0.123219
4	131966420	132330721	gain	benign	0.123219
4	132288191	132451729	loss	benign	0.123219
4	132755488	133091760	loss	benign	0.123219
4	134943036	135180310	loss	benign	0.123219
4	138104885	138181367	loss	benign	0.123219
4	138727743	139163316	loss	benign	0.853756
4	143086405	143195842	gain	benign	0.141081
4	144782893	145301546	gain	benign	0.123219
4	150070565	150173256	loss	benign	0.123219
4	165876480	165889702	gain	benign	0.123219
4	165879671	166171638	gain	benign	0.141081
4	168321293	168477137	gain	benign	0.123219
4	168429688	168893776	loss	benign	0.123219
4	168681147	168831927	loss	benign	0.123219
4	168831927	168977531	loss	benign	0.123219
4	178267221	178501048	loss	benign	0.550488
4	181224542	181927559	loss	benign	0.123219
4	186638639	186659293	gain	benign	0.123219
4	187210595	187476383	gain	benign	0.153935
4	187243867	187382646	loss	benign	0.123219
4	188105977	189786913	gain	benign	0.187355
4	188191879	189374480	gain	benign	0.187355
4	188462395	189036166	gain	benign	0.141081
4	188590472	189508371	gain	benign	0.187355
4	189012426	189180135	gain	benign	0.187355
4	189149858	189914227	loss	benign	0.123219
4	189180150	189644372	gain	benign	0.123219
4	189247673	189435216	gain	benign	0.123219
4	189407830	189968308	loss	benign	0.123219
4	189703193	189914227	gain	benign	0.123219
4	189786628	189948946	gain	benign	0.123219
4	189836620	190713599	gain	benign	0.123219
4	189836633	190092994	gain	benign	0.123219
4	189836692	190092994	gain	benign	0.123219
4	189897659	190469515	loss	benign	0.123219
4	189897659	190828225	loss	benign	0.123219
4	189968268	190713599	loss	benign	0.123219
4	190027826	190469515	loss	benign	0.123219
4	190079238	190159449	gain	benign	0.123219
4	190085170	190713650	loss	benign	0.123219
4	190217377	190469515	loss	benign	0.123219
4	190226013	190439714	gain	benign	0.123219
4	190245201	190309240	gain	benign	0.123219
4	190348193	190747563	loss	benign	0.123219
4	190469456	190828225	gain	benign	0.123219
4	190533611	190747613	loss	benign	0.123219
4	190874457	190943374	gain	benign	0.141081
4	190943374	191012562	gain	benign	0.153935
5	22149	52245	loss	benign	0.123219
5	22149	83274	gain	benign	0.123219
5	22149	120415	loss	benign	0.123219
5	22149	163401	gain	benign	0.153935
5	22149	167219	gain	benign	0.123219
5	50093	83274	gain	benign	0.123219
5	52186	151737	gain	benign	0.123219
5	71904	113885	gain	benign	0.123219
5	71904	116862	gain	benign	0.123219
5	71904	138446	gain	benign	0.123219
5	79146	138446	gain	benign	0.123219
5	79146	182568	gain	benign	0.123219
5	90224	138412	loss	benign	0.123219
5	100354	182681	gain	benign	0.123219
5	167219	204849	gain	benign	0.141081
5	220428	470621	gain	benign	0.153935
5	234160	292679	gain	benign	0.153935
5	314910	496182	loss	benign	0.526641
5	346277	404721	gain	benign	0.153935
5	369870	574895	gain	benign	0.141081
5	560768	599121	gain	benign	0.123219
5	560768	667623	gain	benign	0.187355
5	574904	759228	loss	benign	0.187355
5	629255	820616	gain	benign	0.123219
5	629455	820475	gain	benign	0.123219
5	629455	820475	loss	benign	0.123219
5	648152	820475	gain	benign	0.123219
5	692881	773074	loss	benign	0.123219
5	692881	795774	gain	benign	0.123219
5	710494	820475	gain	benign	0.123219
5	710494	890017	loss	benign	0.123219
5	710524	795774	gain	benign	0.123219
5	759199	820446	gain	benign	0.123219
5	795774	821908	loss	benign	0.123219
5	890085	1079592	gain	benign	0.153935
5	981535	1021681	loss	benign	0.123219
5	1050550	1087475	loss	benign	0.227584
5	1556938	1755372	gain	benign	0.123219
5	2749039	2753361	gain	benign	0.153935
5	2749039	2755084	gain	benign	0.153935
5	7422161	7449338	gain	benign	0.123219
5	12404457	12902472	loss	benign	0.123219
5	12820052	13030604	gain	benign	0.123219
5	13830669	14190872	gain	benign	0.282013
5	13847044	14246208	gain	benign	0.282013
5	18379231	26804015	loss	benign	0.550488
5	20474748	20674100	loss	benign	0.123219
5	20474748	20711990	loss	benign	0.123219
5	21288794	21377276	gain	benign	0.123219
5	21351834	21377276	gain	benign	0.123219
5	21402939	21527562	loss	benign	0.123219
5	21527621	21726410	gain	benign	0.123219
5	21872141	22156646	loss	benign	0.550488
5	22047479	22434758	loss	benign	0.544062
5	32110734	32149723	gain	benign	0.233606
5	33120488	33282372	loss	benign	0.123219
5	42804840	43067088	loss	benign	0.544062
5	45935369	46055437	gain	benign	0.123219
5	53092696	53284566	loss	benign	0.544062
5	58962510	59388525	loss	benign	0.839559
5	63640694	63666372	loss	benign	0.544062
5	68791270	70328742	loss	benign	0.839559
5	68828320	69170815	loss	benign	0.526641
5	68828320	70647478	loss	benign	0.839559
5	68849603	69170815	loss	benign	0.526641
5	68849603	69691667	loss	benign	0.839559
5	68849603	70471774	gain	benign	0.862295
5	68849603	70489434	loss	benign	0.839559
5	68849603	70613325	gain	benign	0.862295
5	68849603	70613325	loss	benign	0.839559
5	68849603	70643196	gain	benign	0.862295
5	68849603	70647478	gain	benign	0.862295
5	68849603	70647478	loss	benign	0.839559
5	68849603	70657769	gain	benign	0.862295
5	68864176	70647478	gain	benign	0.862295
5	68864176	70647478	loss	benign	0.839559
5	68864176	70657769	gain	benign	0.862295
5	68878234	70657769	gain	benign	0.862295
5	68890454	70134637	gain	benign	0.153935
5	68890454	70657769	gain	benign	0.862295
5	68902781	69691667	gain	benign	0.153935
5	68902781	69705635	gain	benign	0.153935
5	68902781	70134637	gain	benign	0.153935
5	68902781	70643196	gain	benign	0.862295
5	68902781	70647478	gain	benign	0.862295
5	68914355	69691667	gain	benign	0.153935
5	68914355	69705635	gain	benign	0.153935
5	68914355	70134637	gain	benign	0.153935
5	68914355	70209495	gain	benign	0.153935
5	68914355	70268219	gain	benign	0.153935
5	68914355	70280668	loss	benign	0.550488
5	68914355	70316732	gain	benign	0.862295
5	68914355	70657769	gain	benign	0.862295
5	68935901	69691667	gain	benign	0.153935
5	68935901	69866583	gain	benign	0.153935
5	68935901	70079377	gain	benign	0.153935
5	68935901	70268219	gain	benign	0.153935
5	68935901	70316732	gain	benign	0.153935
5	68935901	70498111	gain	benign	0.862295
5	68935930	70613129	loss	benign	0.550488
5	68975303	70046728	gain	benign	0.153935
5	68975303	70134637	gain	benign	0.153935
5	68975303	70647478	loss	benign	0.550488
5	68975303	70657769	gain	benign	0.862295
5	68975309	70489473	gain	benign	0.862295
5	68975309	70613129	loss	benign	0.550488
5	69079437	69866583	gain	benign	0.153935
5	69079437	69866583	loss	benign	0.550488
5	69079437	70079377	gain	benign	0.153935
5	69079437	70316732	gain	benign	0.153935
5	69079437	70498111	gain	benign	0.862295
5	69079437	70498111	loss	benign	0.550488
5	69204240	69515709	loss	benign	0.550488
5	69220692	69439654	loss	benign	0.550488
5	69220692	69463214	loss	benign	0.550488
5	69220692	69463228	loss	benign	0.550488
5	69220692	69483792	loss	benign	0.550488
5	69238677	70247802	gain	benign	0.153935
5	69238677	70247802	loss	benign	0.550488
5	69238677	70328742	gain	benign	0.153935
5	69238677	70328742	loss	benign	0.550488
5	69238677	70386600	gain	benign	0.153935
5	69238677	70386600	loss	benign	0.550488
5	69238677	70587018	gain	benign	0.153935
5	69238677	70587018	loss	benign	0.550488
5	69238689	69483826	loss	benign	0.550488
5	69238689	69925315	gain	benign	0.153935
5	69238689	70247828	loss	benign	0.550488
5	69238689	70328742	gain	benign	0.153935
5	69238689	70328742	loss	benign	0.550488
5	69238689	70386594	gain	benign	0.153935
5	69238689	70386594	loss	benign	0.550488
5	69238689	70587019	gain	benign	0.153935
5	69372450	70328742	loss	benign	0.550488
5	69372450	70386594	gain	benign	0.153935
5	69372450	70587019	loss	benign	0.550488
5	69372472	70247802	gain	benign	0.153935
5	69372472	70247802	loss	benign	0.550488
5	69372472	70386600	loss	benign	0.550488
5	69372472	70587018	gain	benign	0.153935
5	69426275	70134637	gain	benign	0.123219
5	69426278	70309826	loss	benign	0.550488
5	69439595	70134637	gain	benign	0.123219
5	69483733	70316732	gain	benign	0.153935
5	69555040	70046728	loss	benign	0.123219
5	69555040	70388845	gain	benign	0.153935
5	69600758	70046728	loss	benign	0.123219
5	69691608	70498111	gain	benign	0.153935
5	69705592	70386571	gain	benign	0.153935
5	69732162	70386594	gain	benign	0.153935
5	69732162	70587019	gain	benign	0.153935
5	69732192	70587018	gain	benign	0.153935
5	69732192	70587018	loss	benign	0.550488
5	69757941	70268219	gain	benign	0.153935
5	69790756	70268219	loss	benign	0.550488
5	69790756	70280668	loss	benign	0.550488
5	69790756	70316732	gain	benign	0.153935
5	69843629	70386600	gain	benign	0.153935
5	69843629	70587018	loss	benign	0.550488
5	69843651	70587019	loss	benign	0.550488
5	69843658	70046728	loss	benign	0.123219
5	69843658	70280668	loss	benign	0.550488
5	70079318	70280668	loss	benign	0.550488
5	70369930	70388814	loss	benign	0.123219
5	70369930	70657718	loss	benign	0.123219
5	70386570	70663068	loss	benign	0.123219
5	83780847	83899398	loss	benign	0.123219
5	84770220	85460511	gain	benign	0.123219
5	85261873	85338858	loss	benign	0.123219
5	96673541	96818093	loss	benign	0.123219
5	97051910	97077322	loss	benign	0.123219
5	97051910	97129673	loss	benign	0.123219
5	99211169	99324697	gain	benign	0.123219
5	100558510	100908238	gain	benign	0.123219
5	101148890	101423754	loss	benign	0.123219
5	101794089	101834242	loss	benign	0.70054
5	104332410	104473254	loss	benign	0.123219
5	104473283	104583261	loss	benign	0.123219
5	105021792	105810456	gain	benign	0.123219
5	105392930	105522364	gain	benign	0.123219
5	105779167	105865777	loss	benign	0.123219
5	109626656	109941854	loss	benign	0.187355
5	110354254	111118014	gain	benign	0.153935
5	110576011	110653209	loss	benign	0.123219
5	113079086	113170149	loss	benign	0.123219
5	115508329	115533467	gain	benign	0.123219
5	115533467	115585253	loss	benign	0.123219
5	117002559	117632350	loss	benign	0.123219
5	119028921	119134844	gain	benign	0.123219
5	119354448	120770069	loss	benign	0.526641
5	120158999	120256126	loss	benign	0.123219
5	124943170	125619664	gain	benign	0.123219
5	124943170	125634960	gain	benign	0.123219
5	128535922	128932317	gain	benign	0.153935
5	128770640	129098541	gain	benign	0.153935
5	140568025	140572033	gain	benign	0.123219
5	140570431	140572077	loss	benign	0.123219
5	140581626	140593602	gain	benign	0.187355
5	142176123	142241875	gain	benign	0.123219
5	144027588	144238284	loss	benign	0.123219
5	165287964	165847276	gain	benign	0.123219
5	172085912	172116412	gain	benign	0.141081
5	178567431	178835508	gain	benign	0.233606
5	178769471	178933407	gain	benign	0.141081
5	180008319	180273638	gain	benign	0.233606
5	180177527	180191645	gain	benign	0.123219
5	180191645	180286067	gain	benign	0.153935
5	180432453	180474868	gain	benign	0.187355
5	180467222	180487246	gain	benign	0.141081
5	180552331	180567133	loss	benign	0.123219
5	180724243	180751873	gain	benign	0.123219
5	180765809	180875621	gain	benign	0.123219
5	180765809	180890113	gain	benign	0.123219
5	180783055	180825790	gain	benign	0.123219
5	180783055	180825790	loss	benign	0.123219
5	180783055	180875621	gain	benign	0.123219
5	180809804	180875621	gain	benign	0.123219
5	180821959	180875621	gain	benign	0.123219
5	180835713	180904634	loss	benign	0.123219
5	180852761	180875621	gain	benign	0.123219
6	152664	184808	loss	benign	0.123219
6	156974	233750	loss	benign	0.123219
6	163083	184838	loss	benign	0.123219
6	163083	293493	gain	benign	0.123219
6	163083	307998	gain	benign	0.123219
6	164360	293497	gain	benign	0.123219
6	221768	339802	loss	benign	0.550488
6	229815	293493	loss	benign	0.526641
6	241739	339797	gain	benign	0.153935
6	253107	293497	gain	benign	0.141081
6	253107	293782	gain	benign	0.141081
6	255324	339797	gain	benign	0.153935
6	255350	283860	gain	benign	0.123219
6	255380	366778	loss	benign	0.550488
6	259318	279373	gain	benign	0.123219
6	259318	283860	gain	benign	0.123219
6	259318	289174	gain	benign	0.123219
6	259318	289174	loss	benign	0.123219
6	259318	293615	gain	benign	0.141081
6	259318	293615	loss	benign	0.178362
6	259318	296733	gain	benign	0.141081
6	259318	301907	gain	benign	0.141081
6	259318	307998	loss	benign	0.227584
6	259318	339802	gain	benign	0.153935
6	259318	339802	loss	benign	0.550488
6	259328	350924	loss	benign	0.550488
6	259345	289144	loss	benign	0.123219
6	259345	293592	loss	benign	0.178362
6	259345	296704	gain	benign	0.141081
6	259345	350238	loss	benign	0.550488
6	259345	366778	loss	benign	0.550488
6	259528	293493	gain	benign	0.141081
6	259528	293493	loss	benign	0.178362
6	259528	307998	gain	benign	0.153935
6	259528	307998	loss	benign	0.227584
6	259528	339802	gain	benign	0.153935
6	259528	339802	loss	benign	0.550488
6	259528	350265	gain	benign	0.153935
6	259528	350265	loss	benign	0.550488
6	259528	389482	loss	benign	0.550488
6	259531	284008	gain	benign	0.123219
6	259531	289298	gain	benign	0.123219
6	259531	293497	gain	benign	0.141081
6	259531	293497	loss	benign	0.178362
6	259531	293782	gain	benign	0.141081
6	259531	296523	gain	benign	0.141081
6	259531	296605	gain	benign	0.141081
6	259531	296605	loss	benign	0.178362
6	259531	301899	gain	benign	0.141081
6	259531	301899	loss	benign	0.178362
6	259531	307995	gain	benign	0.153935
6	259531	307995	loss	benign	0.227584
6	259531	339797	gain	benign	0.153935
6	259531	339797	loss	benign	0.550488
6	259531	366639	loss	benign	0.550488
6	259531	389436	gain	benign	0.153935
6	259531	439401	gain	benign	0.153935
6	259881	283860	loss	benign	0.123219
6	259881	289174	gain	benign	0.123219
6	259881	289174	loss	benign	0.123219
6	259881	293615	loss	benign	0.178362
6	259881	307998	loss	benign	0.227584
6	259881	339802	gain	benign	0.153935
6	259881	339802	loss	benign	0.550488
6	259911	293497	loss	benign	0.178362
6	259911	339797	gain	benign	0.153935
6	259911	339797	loss	benign	0.550488
6	265806	289298	gain	benign	0.123219
6	265806	293497	gain	benign	0.141081
6	265806	588274	gain	benign	0.153935
6	265879	350944	loss	benign	0.550488
6	266079	339802	gain	benign	0.153935
6	266079	339802	loss	benign	0.550488
6	274686	339797	gain	benign	0.153935
6	279208	289298	gain	benign	0.123219
6	279208	293497	gain	benign	0.141081
6	279208	293497	loss	benign	0.178362
6	279208	339797	gain	benign	0.153935
6	279208	339797	loss	benign	0.529879
6	279314	293615	loss	benign	0.178362
6	283968	339802	loss	benign	0.529879
6	293438	339797	gain	benign	0.153935
6	293438	339797	loss	benign	0.529879
6	296464	366639	gain	benign	0.153935
6	296546	339797	gain	benign	0.153935
6	296546	339797	loss	benign	0.529879
6	296674	339802	gain	benign	0.153935
6	296674	339802	loss	benign	0.529879
6	490850	700078	gain	benign	0.141081
6	815838	1093577	gain	benign	0.123219
6	4269700	4465244	loss	benign	0.123219
6	5233599	5359994	loss	benign	0.526641
6	6411122	6591542	loss	benign	0.544062
6	19479947	19570373	gain	benign	0.123219
6	19687791	19839727	gain	benign	0.153935
6	27515954	27696583	gain	benign	0.123219
6	28636972	28841640	gain	benign	0.123219
6	29102310	29122681	loss	benign	0.123219
6	29102310	29152766	gain	benign	0.123219
6	29718704	29760628	gain	benign	0.123219
6	29854899	29896683	loss	benign	0.123219
6	29854899	29902285	loss	benign	0.123219
6	29854899	29937583	loss	benign	0.526641
6	31218793	31445788	loss	benign	0.123219
6	31255002	31481339	loss	benign	0.123219
6	31381759	31445681	loss	benign	0.123219
6	31782789	31797422	loss	benign	0.178362
6	31785228	31797422	loss	benign	0.178362
6	31939770	31980751	loss	benign	0.178362
6	31948199	32009282	loss	benign	0.526641
6	31958792	32013753	loss	benign	0.526641
6	31963866	32009260	loss	benign	0.178362
6	32066771	32121731	loss	benign	0.70054
6	32411987	32552134	gain	benign	0.141081
6	32450722	32497331	gain	benign	0.141081
6	32450722	32521900	gain	benign	0.141081
6	32450722	32526088	gain	benign	0.141081
6	32450722	32546484	gain	benign	0.141081
6	32450722	32552134	gain	benign	0.141081
6	32450722	32552134	loss	benign	0.526641
6	32450722	32564808	gain	benign	0.141081
6	32450722	32637088	gain	benign	0.187355
6	32456868	32689176	loss	benign	0.187355
6	32456868	32748505	loss	benign	0.187355
6	32457212	32521900	loss	benign	0.526641
6	32487451	32581827	gain	benign	0.141081
6	35489509	35538144	gain	benign	0.123219
6	38049585	38602064	loss	benign	0.839559
6	39270073	39397337	gain	benign	0.141081
6	47864876	49250897	loss	benign	0.550488
6	48464867	48827358	loss	benign	0.123219
6	52615096	52657414	gain	benign	0.187355
6	53796341	54449718	gain	benign	0.141081
6	57215547	57631490	gain	benign	0.123219
6	57360339	57673830	gain	benign	0.123219
6	57575430	62411810	gain	benign	0.141081
6	57730440	62887221	gain	benign	0.141081
6	62254225	62350858	loss	benign	0.123219
6	62254225	62596486	gain	benign	0.123219
6	62386147	62889604	gain	benign	0.141081
6	62396147	62889604	gain	benign	0.141081
6	63276588	63348841	gain	benign	0.123219
6	67029691	67207085	loss	benign	0.123219
6	68237467	68416993	loss	benign	0.123219
6	68575208	68671903	loss	benign	0.123219
6	78351935	78763179	gain	benign	0.123219
6	78873966	79045459	gain	benign	0.123219
6	80883701	81134991	loss	benign	0.550488
6	81572856	81699864	gain	benign	0.123219
6	92191627	92505173	gain	benign	0.123219
6	92707789	92836453	gain	benign	0.123219
6	95390505	95554368	loss	benign	0.123219
6	95417615	95831595	loss	benign	0.123219
6	95456833	95525616	loss	benign	0.123219
6	95456833	95554368	loss	benign	0.123219
6	95478783	95554368	loss	benign	0.123219
6	104625850	104789702	loss	benign	0.123219
6	104949785	105177184	loss	benign	0.123219
6	111185776	111216743	gain	benign	0.153935
6	112486337	113465821	gain	benign	0.141081
6	115281889	115470969	gain	benign	0.123219
6	115281889	115512479	gain	benign	0.123219
6	115281889	115512479	loss	benign	0.123219
6	115281889	115549567	loss	benign	0.123219
6	115325676	115470969	gain	benign	0.123219
6	115325676	115512479	gain	benign	0.123219
6	115325676	115512479	loss	benign	0.123219
6	115325676	115549567	gain	benign	0.123219
6	115325676	115607966	gain	benign	0.123219
6	118787404	119016237	gain	benign	0.141081
6	119712156	119992270	loss	benign	0.123219
6	119712186	119998618	loss	benign	0.123219
6	127114447	127202157	loss	benign	0.123219
6	129912803	130095047	gain	benign	0.141081
6	141050542	141895083	gain	benign	0.123219
6	144328623	144328976	gain	benign	0.123219
6	160554084	160579554	gain	benign	0.153935
6	161653240	161769727	gain	benign	0.141081
6	161818357	161856319	loss	benign	0.123219
6	162113360	162351639	loss	benign	0.550488
6	162514945	162748288	loss	benign	0.550488
6	162541352	162777193	loss	benign	0.550488
6	162576235	162777193	loss	benign	0.550488
6	162605894	162694798	loss	benign	0.550488
6	162654063	162870548	loss	benign	0.550488
6	162654091	162748288	loss	benign	0.550488
6	162685340	163000261	loss	benign	0.550488
6	162777185	163030972	loss	benign	0.550488
6	162799322	163000261	loss	benign	0.550488
6	162870369	162933097	loss	benign	0.123219
6	162902283	163000261	loss	benign	0.123219
6	162960111	163050344	loss	benign	0.123219
6	163000261	163089344	loss	benign	0.123219
6	163129464	163516451	loss	benign	0.526641
6	163731741	163950870	loss	benign	0.544062
6	163927624	163943848	loss	benign	0.123219
6	168089899	168196434	gain	benign	0.123219
6	168173794	168223121	gain	benign	0.123219
6	168225290	168265762	gain	benign	0.282013
6	168343841	168776932	gain	benign	0.282013
6	168350998	169054014	gain	benign	0.282013
6	168364343	168557983	gain	benign	0.233606
6	168419548	168549222	gain	benign	0.153935
6	168419548	168656919	gain	benign	0.153935
6	168447123	168656919	gain	benign	0.153935
6	168619459	168860854	gain	benign	0.187355
6	168619459	168996563	gain	benign	0.141081
6	170342687	170566148	loss	benign	0.123219
6	170540592	170667507	loss	benign	0.839559
6	170766049	170848729	gain	benign	0.141081
6	170808200	170841628	loss	benign	0.123219
6	170832432	170911240	gain	benign	0.141081
6	170937459	170983403	gain	benign	0.123219
6	170937459	171008097	gain	benign	0.123219
6	170937459	171025471	gain	benign	0.123219
7	10239	229852	gain	benign	0.153935
7	24385	65604	gain	benign	0.123219
7	36480	80075	gain	benign	0.123219
7	36480	102404	gain	benign	0.123219
7	36480	227774	gain	benign	0.153935
7	46494	65558	gain	benign	0.123219
7	54165	127214	gain	benign	0.123219
7	54165	214573	loss	benign	0.550488
7	54185	120272	gain	benign	0.123219
7	54185	170425	gain	benign	0.123219
7	94063	109692	gain	benign	0.123219
7	101528	227833	gain	benign	0.153935
7	120242	180597	loss	benign	0.123219
7	127155	214573	gain	benign	0.153935
7	183570	229852	gain	benign	0.153935
7	214514	229824	loss	benign	0.123219
7	906574	988123	gain	benign	0.141081
7	930542	985083	gain	benign	0.141081
7	930542	1030366	gain	benign	0.153935
7	935913	980013	gain	benign	0.187355
7	935913	1062016	gain	benign	0.153935
7	1958233	2032641	loss	benign	0.526641
7	2007359	2074962	loss	benign	0.526641
7	2439312	2480542	loss	benign	0.529879
7	3167411	3214077	loss	benign	0.123219
7	4374018	4519767	gain	benign	0.123219
7	5488018	6316581	loss	benign	0.526641
7	5799660	5925847	gain	benign	0.153935
7	5862847	5944692	loss	benign	0.526641
7	5864792	5925847	gain	benign	0.153935
7	6714553	6745510	gain	benign	0.141081
7	7274148	7422178	gain	benign	0.153935
7	7288899	7456695	loss	benign	0.550488
7	9436795	9737394	gain	benign	0.123219
7	9436795	10676383	gain	benign	0.123219
7	9673939	9737394	gain	benign	0.123219
7	12148960	12693032	gain	benign	0.153935
7	13156515	13302439	loss	benign	0.123219
7	13239521	13327079	loss	benign	0.123219
7	15042234	15139429	loss	benign	0.123219
7	16364885	16441305	loss	benign	0.550488
7	16877677	17166445	gain	benign	0.141081
7	16921581	17378911	gain	benign	0.282013
7	17116777	17188633	loss	benign	0.123219
7	17278312	17513703	gain	benign	0.282013
7	17886672	18360918	gain	benign	0.233606
7	29212013	29528298	gain	benign	0.153935
7	29691278	29756786	gain	benign	0.123219
7	33150658	33171086	gain	benign	0.123219
7	38304447	38346405	loss	benign	0.123219
7	41224437	41443498	loss	benign	0.123219
7	41621198	41734290	loss	benign	0.70054
7	42226378	42239808	gain	benign	0.123219
7	44327417	44620720	gain	benign	0.153935
7	52295077	52580630	gain	benign	0.123219
7	53472041	53583125	loss	benign	0.123219
7	55800753	56174888	loss	benign	0.839559
7	55874737	56172165	gain	benign	0.233606
7	55946528	55955695	gain	benign	0.123219
7	56794974	61056670	gain	benign	0.123219
7	57230344	61056670	gain	benign	0.123219
7	57927493	62030701	gain	benign	0.123219
7	57927493	62196740	gain	benign	0.123219
7	61307485	62970686	gain	benign	0.123219
7	61839194	62704320	gain	benign	0.123219
7	61843888	62779622	gain	benign	0.123219
7	62030281	62675610	gain	benign	0.123219
7	62030281	62704379	gain	benign	0.123219
7	62030665	62985503	gain	benign	0.123219
7	62196740	62704379	gain	benign	0.123219
7	62196742	62196801	gain	benign	0.30435
7	62196742	62828654	gain	benign	0.123219
7	62694311	62732735	loss	benign	0.123219
7	63328472	63955286	gain	benign	0.123219
7	64567016	65157704	gain	benign	0.123219
7	64567016	65157704	loss	benign	0.123219
7	64567016	65176347	gain	benign	0.123219
7	64567016	65191565	gain	benign	0.123219
7	64567016	65191565	loss	benign	0.123219
7	64609829	64895573	loss	benign	0.123219
7	64609912	65157704	loss	benign	0.123219
7	64609912	65191565	loss	benign	0.123219
7	64610473	64927761	loss	benign	0.123219
7	64665913	65157704	loss	benign	0.123219
7	64679713	64927761	loss	benign	0.123219
7	64701173	64895573	loss	benign	0.123219
7	65875060	66169886	gain	benign	0.153935
7	66767652	67130617	gain	benign	0.123219
7	71935722	72095795	gain	benign	0.123219
7	72041404	72196404	loss	benign	0.123219
7	72196405	72286180	gain	benign	0.123219
7	72718252	72730551	gain	benign	0.141081
7	72738675	72766313	gain	benign	0.153935
7	73630191	73633584	loss	benign	0.544062
7	74139331	76724692	gain	benign	0.282013
7	75034297	75053777	gain	benign	0.187355
7	75125952	75145463	gain	benign	0.123219
7	75951410	76103081	loss	benign	0.839559
7	76027481	76665055	gain	benign	0.141081
7	76027481	76671218	gain	benign	0.141081
7	76030503	76543138	gain	benign	0.141081
7	76030503	76583970	gain	benign	0.141081
7	76030503	76637482	gain	benign	0.141081
7	76030503	76671218	gain	benign	0.141081
7	76047559	76637482	gain	benign	0.141081
7	76047559	76671218	gain	benign	0.141081
7	76069874	76144695	gain	benign	0.141081
7	76069915	76604381	gain	benign	0.141081
7	76069915	76623413	gain	benign	0.141081
7	76069915	76637482	gain	benign	0.141081
7	76069915	76671218	gain	benign	0.141081
7	76072382	76604381	loss	benign	0.526641
7	76123879	76144695	gain	benign	0.141081
7	76132879	76144695	gain	benign	0.141081
7	76136289	76604381	loss	benign	0.187355
7	76136289	76637482	gain	benign	0.187355
7	76139282	76558024	gain	benign	0.187355
7	76139282	76558024	loss	benign	0.187355
7	76188343	76787353	gain	benign	0.123219
7	76213818	76558165	loss	benign	0.123219
7	76433805	76623387	gain	benign	0.123219
7	78072972	78118995	gain	benign	0.123219
7	78095241	78118995	gain	benign	0.123219
7	84001059	84138511	loss	benign	0.123219
7	89571253	89695823	loss	benign	0.123219
7	100773842	100898909	gain	benign	0.153935
7	100980697	101101497	gain	benign	0.153935
7	100980697	101101497	loss	benign	0.70054
7	102335320	102359654	loss	benign	0.187355
7	110814584	111105234	loss	benign	0.123219
7	110839776	111049538	loss	benign	0.123219
7	111110687	111281484	loss	benign	0.550488
7	111227064	111333930	loss	benign	0.123219
7	111732639	111784310	loss	benign	0.123219
7	113125279	113209832	loss	benign	0.123219
7	118866671	119014612	loss	benign	0.123219
7	118866671	119025730	gain	benign	0.123219
7	118866671	119025730	loss	benign	0.123219
7	120667938	120887300	loss	benign	0.526641
7	124607233	124673241	loss	benign	0.123219
7	125178203	125697584	gain	benign	0.123219
7	125178203	125790977	gain	benign	0.123219
7	125293124	125406088	loss	benign	0.123219
7	142098197	142215022	loss	benign	0.123219
7	142098197	142276197	loss	benign	0.123219
7	142328008	142455543	loss	benign	0.123219
7	142407731	142472658	loss	benign	0.529879
7	142429334	142487154	loss	benign	0.529879
7	142446048	142460444	loss	benign	0.529879
7	142455572	142460250	loss	benign	0.529879
7	142458519	142460937	gain	benign	0.450166
7	142458668	142460250	loss	benign	0.853756
7	142458766	142460250	loss	benign	0.853756
7	142459205	142460451	gain	benign	0.450166
7	142460910	142486383	loss	benign	0.123219
7	143152944	143153565	gain	benign	0.123219
7	143212259	143581871	loss	benign	0.187355
7	143425418	143426039	loss	benign	0.123219
7	143430993	144051263	loss	benign	0.123219
7	143432832	143853032	gain	benign	0.187355
7	143432832	143951990	gain	benign	0.123219
7	143951961	144051250	loss	benign	0.123219
7	145590958	145781576	loss	benign	0.123219
7	149364045	149603148	gain	benign	0.141081
7	149561588	149572651	gain	benign	0.141081
7	151075965	158716453	loss	benign	0.839559
7	152848311	153316814	gain	benign	0.123219
7	153097168	153651508	gain	benign	0.141081
7	153097168	153670331	gain	benign	0.141081
7	153157388	153487263	gain	benign	0.123219
7	153487263	153651273	gain	benign	0.141081
7	153578546	153721491	gain	benign	0.141081
7	153578546	153823030	gain	benign	0.141081
7	153823030	153904470	gain	benign	0.123219
7	155597511	155598135	gain	benign	0.123219
7	155599758	155603986	gain	benign	0.123219
7	157732880	157801126	gain	benign	0.123219
7	158464153	158920200	gain	benign	0.141081
7	158599180	159124102	gain	benign	0.141081
7	158651009	158928217	gain	benign	0.141081
7	158850355	158935236	gain	benign	0.123219
7	158858318	158920200	gain	benign	0.123219
7	159046976	159058035	loss	benign	0.123219
7	159049815	159057993	loss	benign	0.123219
7	159089400	159125587	loss	benign	0.123219
7	159112702	159128555	gain	benign	0.123219
7	159118528	159128555	loss	benign	0.123219
8	16046	56814	gain	benign	0.153935
8	16046	73860	gain	benign	0.153935
8	16046	73860	loss	benign	0.227584
8	20977	94623	gain	benign	0.153935
8	40247	56814	gain	benign	0.123219
8	40247	128199	gain	benign	0.123219
8	40247	145465	gain	benign	0.123219
8	87572	121006	gain	benign	0.123219
8	87572	128199	gain	benign	0.123219
8	87572	128199	loss	benign	0.123219
8	161472	402255	gain	benign	0.187355
8	248209	406082	gain	benign	0.141081
8	401226	561272	gain	benign	0.141081
8	542299	561272	loss	benign	0.123219
8	732690	8079920	gain	benign	0.862295
8	2001733	2013802	loss	benign	0.227584
8	2133991	2170951	loss	benign	0.123219
8	2133991	2349876	gain	benign	0.123219
8	2158515	2308926	gain	benign	0.123219
8	2256252	2598857	gain	benign	0.123219
8	2349876	2559272	gain	benign	0.123219
8	2498609	2894273	gain	benign	0.153935
8	3689491	6062810	gain	benign	0.141081
8	3988085	4069370	loss	benign	0.123219
8	3989887	4069370	loss	benign	0.123219
8	4328231	4406745	loss	benign	0.123219
8	4336985	4414585	loss	benign	0.123219
8	4582816	4631792	gain	benign	0.123219
8	4725109	4749269	loss	benign	0.123219
8	4725168	4749269	loss	benign	0.123219
8	5511047	5853505	loss	benign	0.123219
8	5511047	5884114	loss	benign	0.123219
8	6043200	6161430	loss	benign	0.123219
8	6589680	6680133	gain	benign	0.153935
8	6621444	6680133	gain	benign	0.123219
8	6644159	8222024	gain	benign	0.123219
8	6730517	6795070	loss	benign	0.123219
8	6823874	8130466	gain	benign	0.123219
8	6880287	8079912	gain	benign	0.123219
8	6880287	8079912	loss	benign	0.123219
8	6880304	7752586	loss	benign	0.123219
8	6880304	8079920	gain	benign	0.123219
8	6911521	8130466	gain	benign	0.123219
8	6911521	8145238	gain	benign	0.123219
8	6920322	8130466	gain	benign	0.123219
8	6942339	8130466	gain	benign	0.123219
8	6942339	8145238	gain	benign	0.123219
8	6942339	8167155	gain	benign	0.123219
8	6961220	8145238	gain	benign	0.123219
8	6961220	8167155	gain	benign	0.123219
8	7000480	7752596	gain	benign	0.123219
8	7000481	8054556	gain	benign	0.123219
8	7025440	7891743	gain	benign	0.123219
8	7025440	7927953	gain	benign	0.123219
8	7025440	7957093	gain	benign	0.123219
8	7025440	7977100	gain	benign	0.123219
8	7025440	8054556	gain	benign	0.123219
8	7025440	8079850	gain	benign	0.123219
8	7025440	8094715	gain	benign	0.123219
8	7025440	8111100	gain	benign	0.123219
8	7025440	8167155	gain	benign	0.123219
8	7045386	8079912	loss	benign	0.123219
8	7045454	7916703	gain	benign	0.123219
8	7045454	7927953	gain	benign	0.123219
8	7045454	7957093	gain	benign	0.123219
8	7045454	8079850	gain	benign	0.123219
8	7053186	7691960	loss	benign	0.123219
8	7053186	7752586	loss	benign	0.123219
8	7053186	7806229	loss	benign	0.123219
8	7053186	8079920	gain	benign	0.123219
8	7053186	8079920	loss	benign	0.123219
8	7053186	8130689	loss	benign	0.123219
8	7053196	7691845	loss	benign	0.123219
8	7053196	7752596	loss	benign	0.123219
8	7053196	7806227	loss	benign	0.123219
8	7053196	8079912	loss	benign	0.123219
8	7053196	8130631	loss	benign	0.123219
8	7053207	7806163	gain	benign	0.123219
8	7053207	7891743	gain	benign	0.123219
8	7053207	7957093	gain	benign	0.123219
8	7053207	7977100	gain	benign	0.123219
8	7063187	7806223	gain	benign	0.123219
8	7074596	7927992	loss	benign	0.123219
8	7074596	8079912	loss	benign	0.123219
8	7079732	7891743	gain	benign	0.123219
8	7079732	7916703	gain	benign	0.123219
8	7079732	7927953	gain	benign	0.123219
8	7079732	7957093	gain	benign	0.123219
8	7079732	8054556	gain	benign	0.123219
8	7079732	8094715	gain	benign	0.123219
8	7079732	8111100	gain	benign	0.123219
8	7088174	7891743	gain	benign	0.123219
8	7088174	7891743	loss	benign	0.123219
8	7088174	7916703	gain	benign	0.123219
8	7088174	8111100	gain	benign	0.123219
8	7110810	7430402	loss	benign	0.123219
8	7110811	7881316	loss	benign	0.123219
8	7110811	7891794	loss	benign	0.123219
8	7110811	8079912	loss	benign	0.123219
8	7110870	7632386	gain	benign	0.123219
8	7110870	7891743	gain	benign	0.123219
8	7110870	7891743	loss	benign	0.123219
8	7110870	7916703	gain	benign	0.123219
8	7110870	7927953	gain	benign	0.123219
8	7110870	7927953	loss	benign	0.123219
8	7110870	7957093	gain	benign	0.123219
8	7110870	7977100	gain	benign	0.123219
8	7110870	8111100	gain	benign	0.123219
8	7110870	8167155	gain	benign	0.123219
8	7113656	7151825	gain	benign	0.123219
8	7113656	7151825	loss	benign	0.123219
8	7113656	7881316	gain	benign	0.123219
8	7113656	7881316	loss	benign	0.123219
8	7113656	8046312	loss	benign	0.123219
8	7113656	8079912	loss	benign	0.123219
8	7113659	7430402	loss	benign	0.123219
8	7113659	7806223	gain	benign	0.123219
8	7113659	7806223	loss	benign	0.123219
8	7113659	7838937	loss	benign	0.123219
8	7113661	8079920	loss	benign	0.123219
8	7136520	7430402	loss	benign	0.123219
8	7136579	7891743	gain	benign	0.123219
8	7136579	7916703	loss	benign	0.123219
8	7144115	7430402	loss	benign	0.123219
8	7151823	8079850	gain	benign	0.123219
8	7151823	8111100	gain	benign	0.123219
8	7158248	7403699	loss	benign	0.123219
8	7158248	7408264	loss	benign	0.123219
8	7158248	7430402	loss	benign	0.123219
8	7158253	7806223	loss	benign	0.123219
8	7158253	7838937	gain	benign	0.123219
8	7169490	7403681	gain	benign	0.123219
8	7169490	7691960	gain	benign	0.123219
8	7169490	7691960	loss	benign	0.123219
8	7169490	7752586	gain	benign	0.123219
8	7169490	7752586	loss	benign	0.123219
8	7169490	7806229	gain	benign	0.123219
8	7169490	7806229	loss	benign	0.123219
8	7169490	8079920	loss	benign	0.123219
8	7169490	8094773	loss	benign	0.123219
8	7169497	7403699	loss	benign	0.123219
8	7169497	7408264	loss	benign	0.123219
8	7169510	7691845	gain	benign	0.123219
8	7169510	7691845	loss	benign	0.123219
8	7169510	7752596	gain	benign	0.123219
8	7169510	7752596	loss	benign	0.123219
8	7169510	7806227	gain	benign	0.123219
8	7169510	7806227	loss	benign	0.123219
8	7169510	7881316	loss	benign	0.123219
8	7169510	8079912	gain	benign	0.123219
8	7169510	8079912	loss	benign	0.123219
8	7169510	8130631	gain	benign	0.123219
8	7169520	7659644	loss	benign	0.123219
8	7169520	7779236	gain	benign	0.123219
8	7169520	7787415	gain	benign	0.123219
8	7169520	8079890	gain	benign	0.123219
8	7169520	8079890	loss	benign	0.123219
8	7169520	8079891	loss	benign	0.123219
8	7169557	8079850	gain	benign	0.123219
8	7187746	7881316	gain	benign	0.123219
8	7187795	8167155	gain	benign	0.123219
8	7214262	7418007	loss	benign	0.123219
8	7214262	7430402	loss	benign	0.123219
8	7214322	7957093	gain	benign	0.123219
8	7239470	7806223	loss	benign	0.123219
8	7239471	7403655	gain	benign	0.123219
8	7239471	7403655	loss	benign	0.123219
8	7239471	7418030	gain	benign	0.123219
8	7239471	7691845	gain	benign	0.123219
8	7239471	7691845	loss	benign	0.123219
8	7239471	7752596	gain	benign	0.123219
8	7239471	7752596	loss	benign	0.123219
8	7239471	7806227	gain	benign	0.123219
8	7239471	7806227	loss	benign	0.123219
8	7239471	8079912	gain	benign	0.123219
8	7239471	8079912	loss	benign	0.123219
8	7239471	8130631	gain	benign	0.123219
8	7239471	8222024	gain	benign	0.123219
8	7239491	7403681	loss	benign	0.123219
8	7239491	7691960	gain	benign	0.123219
8	7239491	7752586	gain	benign	0.123219
8	7239491	7752586	loss	benign	0.123219
8	7239491	7806229	gain	benign	0.123219
8	7239491	7806229	loss	benign	0.123219
8	7239491	8079861	loss	benign	0.123219
8	7239491	8079920	gain	benign	0.123219
8	7239491	8079920	loss	benign	0.123219
8	7239491	8130689	loss	benign	0.123219
8	7239520	7371660	loss	benign	0.123219
8	7239520	8079890	loss	benign	0.123219
8	7242978	7334654	gain	benign	0.123219
8	7268619	7752727	loss	benign	0.123219
8	7268819	7752586	gain	benign	0.123219
8	7268819	7752586	loss	benign	0.123219
8	7268819	8079920	loss	benign	0.123219
8	7268819	8287295	loss	benign	0.123219
8	7268825	7752596	loss	benign	0.123219
8	7268825	7806227	gain	benign	0.123219
8	7268825	8079912	gain	benign	0.123219
8	7268825	8130631	gain	benign	0.123219
8	7268825	8222024	gain	benign	0.123219
8	7273808	7752727	loss	benign	0.123219
8	7328610	7659644	loss	benign	0.123219
8	7328610	7664406	loss	benign	0.123219
8	7328610	7691930	loss	benign	0.123219
8	7370178	7752596	loss	benign	0.123219
8	7370178	7806227	loss	benign	0.123219
8	7370178	8079912	gain	benign	0.123219
8	7370178	8079912	loss	benign	0.123219
8	7371630	7752586	loss	benign	0.123219
8	7371630	7806229	gain	benign	0.123219
8	7371630	8079920	loss	benign	0.123219
8	7371660	7691931	gain	benign	0.123219
8	7403596	8079912	gain	benign	0.123219
8	7403622	7806229	loss	benign	0.123219
8	7403622	8079920	loss	benign	0.123219
8	7569294	7891802	loss	benign	0.123219
8	7569354	7881293	loss	benign	0.123219
8	7569354	8094774	gain	benign	0.123219
8	7572193	7881293	loss	benign	0.123219
8	7572193	8130525	gain	benign	0.123219
8	7572195	7618142	gain	benign	0.123219
8	7572195	7618142	loss	benign	0.123219
8	7579816	7618142	gain	benign	0.123219
8	7579816	7618142	loss	benign	0.123219
8	7579816	7752596	gain	benign	0.123219
8	7579816	7752596	loss	benign	0.123219
8	7579841	7806222	loss	benign	0.123219
8	7579841	7867163	loss	benign	0.123219
8	7579841	7881293	loss	benign	0.123219
8	7595137	7806222	loss	benign	0.123219
8	7632386	7838942	loss	benign	0.123219
8	7632386	7867163	loss	benign	0.123219
8	8145191	8175312	loss	benign	0.123219
8	8569504	8621658	loss	benign	0.123219
8	8952910	8982291	loss	benign	0.123219
8	9038508	9112322	loss	benign	0.123219
8	9043929	9112322	loss	benign	0.123219
8	11391786	11419616	gain	benign	0.153935
8	11660943	11860171	loss	benign	0.550488
8	11758865	12467543	loss	benign	0.123219
8	11805761	12404066	gain	benign	0.123219
8	11860379	12522676	gain	benign	0.123219
8	11860379	12555985	gain	benign	0.123219
8	11860379	12585330	gain	benign	0.123219
8	11886223	12454045	gain	benign	0.123219
8	11886223	12465238	gain	benign	0.123219
8	11886223	12522676	gain	benign	0.123219
8	11906296	12465238	gain	benign	0.123219
8	11906296	12522676	gain	benign	0.123219
8	11906296	12555985	gain	benign	0.123219
8	11907792	12467484	gain	benign	0.123219
8	11907792	12490843	gain	benign	0.123219
8	11907792	12522676	gain	benign	0.123219
8	11907792	12555985	gain	benign	0.123219
8	11925007	12465238	gain	benign	0.123219
8	11925007	12467484	gain	benign	0.123219
8	11925007	12522676	gain	benign	0.123219
8	11925007	12535805	gain	benign	0.123219
8	11925007	12555985	gain	benign	0.123219
8	11925007	12585330	gain	benign	0.123219
8	11952847	12442767	gain	benign	0.123219
8	11952907	12282677	loss	benign	0.123219
8	11952907	12309456	loss	benign	0.123219
8	11952907	12467484	gain	benign	0.123219
8	11952907	12522676	gain	benign	0.123219
8	11952907	12535805	gain	benign	0.123219
8	11952907	12555985	gain	benign	0.123219
8	11967834	12555985	gain	benign	0.123219
8	12039930	12467543	loss	benign	0.123219
8	12220281	12241123	gain	benign	0.123219
8	13401766	13558053	gain	benign	0.141081
8	13604086	13935111	gain	benign	0.123219
8	13905443	13961302	gain	benign	0.153935
8	14572311	14615181	loss	benign	0.123219
8	14797620	14834086	gain	benign	0.123219
8	15403439	15409173	loss	benign	0.123219
8	15421661	15431325	loss	benign	0.123219
8	16240968	16353094	loss	benign	0.123219
8	18034689	18142916	gain	benign	0.123219
8	18446382	19484445	gain	benign	0.141081
8	18845845	19456780	gain	benign	0.141081
8	22901199	22938085	gain	benign	0.153935
8	29420806	29476272	gain	benign	0.123219
8	39226335	39386952	loss	benign	0.123219
8	39237467	39309471	gain	benign	0.123219
8	39237467	39385871	loss	benign	0.123219
8	39237468	39380625	gain	benign	0.123219
8	39258894	39386158	gain	benign	0.123219
8	39258894	39386158	loss	benign	0.123219
8	39258924	39309619	loss	benign	0.123219
8	39258924	39345450	loss	benign	0.123219
8	39259089	39332501	gain	benign	0.123219
8	39259089	39362857	gain	benign	0.123219
8	39259089	39385871	gain	benign	0.123219
8	42776939	46938942	gain	benign	0.862295
8	42858611	43541984	gain	benign	0.233606
8	42933206	46938942	gain	benign	0.862295
8	42952655	43211923	gain	benign	0.153935
8	42970273	43529733	gain	benign	0.153935
8	43541970	47722045	loss	benign	0.123219
8	43541970	47761111	loss	benign	0.123219
8	43541970	47954816	gain	benign	0.123219
8	46942962	47703693	loss	benign	0.123219
8	46953844	47703693	loss	benign	0.123219
8	46953844	47738809	loss	benign	0.123219
8	46953844	47738885	loss	benign	0.123219
8	47458519	47738885	loss	benign	0.123219
8	48174652	48223809	gain	benign	0.187355
8	50360365	50558946	loss	benign	0.123219
8	50875711	50932681	loss	benign	0.123219
8	53823071	53942924	gain	benign	0.153935
8	56725646	56879608	gain	benign	0.233606
8	58027779	58832685	loss	benign	0.123219
8	61567793	61604466	loss	benign	0.123219
8	67503710	68074066	gain	benign	0.282013
8	84732613	85047388	gain	benign	0.123219
8	89673491	89832250	loss	benign	0.123219
8	92115979	92144331	loss	benign	0.178362
8	92116009	92175700	loss	benign	0.187355
8	94002514	94085487	gain	benign	0.123219
8	100221586	100222054	gain	benign	0.123219
8	100286775	100287625	gain	benign	0.141081
8	103563857	103589862	gain	benign	0.153935
8	107307812	107670002	gain	benign	0.141081
8	111730471	113110025	gain	benign	0.123219
8	114199992	114338391	gain	benign	0.282013
8	114236551	114327680	gain	benign	0.282013
8	115343313	116112199	gain	benign	0.123219
8	122910974	123398080	gain	benign	0.123219
8	131179754	131308531	loss	benign	0.544062
8	132479568	132691028	gain	benign	0.123219
8	132495510	132566500	gain	benign	0.123219
8	137693266	137862182	loss	benign	0.123219
8	140323438	140399311	gain	benign	0.123219
8	144589991	144645202	loss	benign	0.123219
8	145319810	145893555	loss	benign	0.839559
8	145628115	146066584	gain	benign	0.141081
8	145694369	145760629	gain	benign	0.153935
8	146151358	146280020	loss	benign	0.123219
8	146161039	146274835	gain	benign	0.123219
8	146193902	146218230	loss	benign	0.187355
8	146197628	146222731	loss	benign	0.123219
8	146218173	146274890	loss	benign	0.123219
8	146222672	146231912	loss	benign	0.123219
8	146224004	146231912	loss	benign	0.123219
9	13997	118241	gain	benign	0.450166
9	118241	166977	gain	benign	0.187355
9	118241	213161	loss	benign	0.526641
9	163131	271257	gain	benign	0.141081
9	203993	381630	gain	benign	0.141081
9	204090	280321	gain	benign	0.123219
9	204090	318901	gain	benign	0.141081
9	204090	381572	gain	benign	0.141081
9	204090	639077	gain	benign	0.141081
9	204193	295405	gain	benign	0.141081
9	204193	381489	gain	benign	0.141081
9	207437	416351	gain	benign	0.141081
9	211086	314969	gain	benign	0.141081
9	220253	332515	gain	benign	0.141081
9	220253	381489	gain	benign	0.141081
9	239426	315028	gain	benign	0.141081
9	245823	295405	gain	benign	0.141081
9	254654	329684	gain	benign	0.141081
9	271257	314969	gain	benign	0.141081
9	304377	639010	gain	benign	0.141081
9	325759	500607	gain	benign	0.141081
9	329684	500525	gain	benign	0.141081
9	459131	862833	gain	benign	0.141081
9	1611053	1703711	loss	benign	0.123219
9	2413996	2711186	gain	benign	0.450166
9	4627565	4724294	loss	benign	0.839559
9	4856324	5132181	gain	benign	0.153935
9	5231467	5233791	loss	benign	0.123219
9	6558442	6838207	gain	benign	0.153935
9	6672380	6714941	gain	benign	0.123219
9	6672380	6906978	gain	benign	0.153935
9	7493709	7733797	loss	benign	0.123219
9	8039875	8157531	loss	benign	0.123219
9	8065133	8187842	loss	benign	0.123219
9	8284068	8331541	loss	benign	0.529879
9	8903382	9014802	loss	benign	0.123219
9	9400269	9486593	loss	benign	0.123219
9	9782827	9872073	loss	benign	0.123219
9	10249116	10340720	gain	benign	0.123219
9	11172890	12196342	gain	benign	0.123219
9	11298130	11530555	loss	benign	0.123219
9	11573531	11713632	loss	benign	0.123219
9	11573531	11868524	loss	benign	0.123219
9	11659096	11904449	loss	benign	0.123219
9	11659296	11927681	loss	benign	0.123219
9	11713632	11868524	loss	benign	0.123219
9	11780402	12074235	gain	benign	0.123219
9	11780648	12114519	loss	benign	0.123219
9	11818286	12074236	loss	benign	0.123219
9	11851575	12074236	loss	benign	0.123219
9	11868524	11952522	loss	benign	0.123219
9	11868524	12007047	loss	benign	0.123219
9	11904249	11981564	loss	benign	0.123219
9	11927681	12007047	loss	benign	0.123219
9	11952416	12180177	loss	benign	0.123219
9	12031727	12114297	loss	benign	0.123219
9	19096648	19096707	gain	benign	0.141081
9	21201443	21206896	loss	benign	0.187355
9	22212553	22326165	loss	benign	0.123219
9	24083476	24349363	loss	benign	0.123219
9	25259013	25346912	loss	benign	0.123219
9	25527395	25616019	loss	benign	0.123219
9	26274518	26405992	loss	benign	0.123219
9	28191461	28320731	loss	benign	0.123219
9	28531365	28733362	loss	benign	0.123219
9	28604406	28849041	loss	benign	0.123219
9	28670178	28745046	loss	benign	0.123219
9	29963344	30247394	loss	benign	0.123219
9	30357226	30660176	loss	benign	0.123219
9	30424069	30520898	loss	benign	0.123219
9	31567894	31642030	loss	benign	0.123219
9	33165444	33259483	gain	benign	0.153935
9	38409052	43610709	gain	benign	0.123219
9	38536895	44265200	gain	benign	0.123219
9	38741597	44259405	gain	benign	0.123219
9	38741597	45667381	gain	benign	0.123219
9	38755084	45429384	gain	benign	0.123219
9	38755084	46656999	gain	benign	0.123219
9	38764616	45364733	gain	benign	0.123219
9	38768412	39141842	loss	benign	0.550488
9	38768471	40375071	gain	benign	0.123219
9	38768471	42000733	gain	benign	0.123219
9	38768471	43606290	gain	benign	0.123219
9	38768471	44245546	gain	benign	0.123219
9	38768471	44259405	gain	benign	0.123219
9	38768471	45352054	gain	benign	0.123219
9	38768471	45378350	gain	benign	0.123219
9	38768471	46656999	gain	benign	0.123219
9	38768471	47199215	gain	benign	0.123219
9	38789216	39407645	gain	benign	0.153935
9	38810497	45733296	loss	benign	0.123219
9	38847760	47312281	gain	benign	0.123219
9	38868468	39407645	gain	benign	0.153935
9	38868527	44245546	gain	benign	0.123219
9	38868527	44654170	loss	benign	0.123219
9	38868527	44729482	loss	benign	0.123219
9	38906126	44245546	gain	benign	0.123219
9	38929129	44245546	loss	benign	0.123219
9	38929129	45149342	loss	benign	0.123219
9	38951316	39407645	loss	benign	0.550488
9	38951376	40066335	gain	benign	0.123219
9	38951376	42312058	gain	benign	0.123219
9	38951376	44245546	gain	benign	0.123219
9	38951376	44265200	gain	benign	0.123219
9	38951376	45248958	gain	benign	0.123219
9	38951376	46019594	gain	benign	0.123219
9	38976049	39407645	loss	benign	0.550488
9	39059898	44729482	loss	benign	0.123219
9	39083058	39317161	loss	benign	0.550488
9	39116729	44259405	gain	benign	0.123219
9	39140222	40940341	loss	benign	0.123219
9	39500661	40049174	loss	benign	0.123219
9	39500661	40140466	loss	benign	0.123219
9	39500661	40477283	gain	benign	0.123219
9	39500661	40771162	gain	benign	0.123219
9	39500661	40771162	loss	benign	0.123219
9	39796990	43468813	gain	benign	0.123219
9	39892100	40477283	loss	benign	0.123219
9	40031488	40848455	gain	benign	0.123219
9	40226329	40771162	loss	benign	0.123219
9	40390407	43606290	gain	benign	0.123219
9	40396988	40632420	loss	benign	0.123219
9	40396988	40661509	loss	benign	0.123219
9	40411303	40661509	loss	benign	0.123219
9	40553281	42312058	gain	benign	0.123219
9	40553281	47199215	gain	benign	0.123219
9	40816545	41461551	loss	benign	0.123219
9	40816545	41591861	gain	benign	0.123219
9	40816545	41591861	loss	benign	0.123219
9	40848514	41591861	gain	benign	0.123219
9	40848514	42000733	gain	benign	0.123219
9	40848514	42036225	gain	benign	0.123219
9	40865224	41591861	gain	benign	0.123219
9	40865224	41897543	gain	benign	0.123219
9	40991681	41897543	gain	benign	0.123219
9	41645686	42246954	loss	benign	0.123219
9	41645686	42450701	gain	benign	0.123219
9	41671278	42024128	loss	benign	0.123219
9	41863355	47041045	gain	benign	0.123219
9	41863355	47199215	gain	benign	0.123219
9	41980488	42264205	loss	benign	0.123219
9	42313138	45080228	gain	benign	0.862295
9	42456974	43044929	gain	benign	0.153935
9	43320862	43997639	gain	benign	0.123219
9	43333308	44743838	loss	benign	0.123219
9	43349394	43578724	loss	benign	0.123219
9	43349394	43606349	loss	benign	0.123219
9	43349394	43610769	loss	benign	0.123219
9	43349394	43659703	loss	benign	0.123219
9	43349394	43923120	loss	benign	0.123219
9	43349394	43934857	loss	benign	0.123219
9	43386522	43686949	gain	benign	0.123219
9	43386522	43704940	loss	benign	0.123219
9	43411181	43997639	loss	benign	0.123219
9	43423683	43686957	loss	benign	0.123219
9	43423683	43923120	loss	benign	0.123219
9	43441986	43842486	loss	benign	0.123219
9	43441986	43884354	loss	benign	0.123219
9	43468813	43842486	loss	benign	0.123219
9	43491081	43997639	loss	benign	0.123219
9	43590075	43842486	loss	benign	0.123219
9	43606290	43842486	loss	benign	0.123219
9	43606290	43907711	loss	benign	0.123219
9	43610709	43842486	loss	benign	0.123219
9	43610709	43884354	loss	benign	0.123219
9	43610769	44265200	gain	benign	0.123219
9	43632698	43921414	loss	benign	0.550488
9	43659483	43840040	loss	benign	0.550488
9	44228410	45248958	gain	benign	0.123219
9	44259434	44870148	loss	benign	0.123219
9	44259464	44743838	loss	benign	0.123219
9	44276242	44732257	gain	benign	0.123219
9	44371689	46670223	gain	benign	0.123219
9	44392878	46682916	gain	benign	0.123219
9	44419139	45248958	gain	benign	0.123219
9	44654229	45352054	gain	benign	0.123219
9	44654229	45364733	gain	benign	0.123219
9	44676637	45352054	gain	benign	0.123219
9	44729490	45469360	loss	benign	0.123219
9	45378410	46656999	gain	benign	0.123219
9	45447463	45709141	loss	benign	0.123219
9	46656999	46881479	loss	benign	0.123219
9	65548448	66243053	gain	benign	0.123219
9	65578641	70871931	gain	benign	0.862295
9	65917469	66260109	loss	benign	0.123219
9	65917469	66309252	loss	benign	0.123219
9	66914663	67799280	gain	benign	0.123219
9	68397616	68490444	loss	benign	0.123219
9	71807588	71944494	gain	benign	0.141081
9	80443049	80460752	loss	benign	0.123219
9	86456737	86570533	gain	benign	0.153935
9	90503773	90538211	gain	benign	0.123219
9	95262129	95290097	gain	benign	0.141081
9	98239022	98239146	gain	benign	0.450166
9	98239051	98239146	gain	benign	0.450166
9	98270240	98270408	gain	benign	0.30435
9	98643183	98718241	loss	benign	0.550488
[truncated: 29,728 more rows]

## Sheet: Table S4
Feature names	Brief description	Category-1	Category-2
FATHMM score	FATHMM Dnase score for the CNV region	Coding	variant-level
LR score	LR score for the CNV region	Coding	variant-level
LRT score	LRT Dnase score for the CNV region	Coding	variant-level
MutationAssessor score	MutationAssessor score for the CNV region	Coding	variant-level
MutationTaster score	MutationTaster score for the CNV region	Coding	variant-level
Polyphen2-HDIV score	Polyphen2_HDIV score for the CNV region	Coding	variant-level
Polyphen2-HVAR score	Polyphen2_HVAR score for the CNV region	Coding	variant-level
RadialSVM score	RadialSVM Dnase score for the CNV region	Coding	variant-level
SIFT score	SIFT Dnase score for the CNV region	Coding	variant-level
VEST3 score	VEST3 score for the CNV region	Coding	variant-level
pLI	Probability of being loss-of-function intolerant	Coding	gene-level
Episcore	A computational method to predict haploinsufficiency leveraging epigenomic data from a broad range of tissue and cell types by machine learning methods.	Coding	gene-level
GHIS	An integrative approach to predicting haploinsufficient genes	Coding	gene-level
CADD score	Average CADD score for the CNV region	Genome-wide	variant-level
GERP	GERP++_RS Dnase score for the CNV region	Genome-wide	variant-level
phyloP100way	phyloP100way_vertebrate score for the CNV region	Genome-wide	variant-level
phyloP46way	phyloP46way_placental score for the CNV region	Genome-wide	variant-level
SiPhy29way	SiPhy_29way_logOdds score for the CNV region	Genome-wide	variant-level
cdts-1st	The coverage ratio between CDTS percentile < 1% and the CNV region	Noncoding	variant-level
cdts-5th	The coverage ratio between CDTS percentile < 5% and the CNV region	Noncoding	variant-level
pELS	The coverage of proximal enhancer-like sequence (pELS) within the CNV region	Noncoding	variant-level
CTCF-bound	The coverage of CTCF-bound sequence within the CNV region	Noncoding	variant-level
PLS	The coverage of promoter-like sequence within the CNV region	Noncoding	variant-level
dELS	The coverage of distal enhancer-like sequence within the CNV region	Noncoding	variant-level
CTCF-only	The coverage of CTCF-only sequence within the CNV region	Noncoding	variant-level
DNase-H3K4me3	The coverage of DNase-H3K4me3 sequence within the CNV region	Noncoding	variant-level
gain-PAF	Population allele frequency for duplication	Universal	variant-level
Length	CNV length	Universal	variant-level
loss-PAF	Population allele frequency for deletion	Universal	variant-level
Type	CNV type (duplication or deletion)	Universal	variant-level

## Sheet: Table S5
Location	Type	Phenotype(s)	Phe-Level1	Phe-Level2	Phe-Level3	MVP
1:107737462-111206891	loss	Abnormal facial shape, Curly eyelashes, Depressed nasal bridge, Few cafe-au-lait spots, Glandular hypospadias, Global developmental delay, Long eyelashes, Long philtrum, Narrow palpebral fissure, Pectus excavatum, Pes planus, Renal malrotation, Telecanthus, Thick lower lip vermilion	Phenotypic abnormality	Abnormality of the genitourinary system, Abnormality of head or neck, Abnormality of limbs, Abnormality of the nervous system, Abnormality of the skeletal system, Abnormality of the integument	Abnormality of skeletal morphology, Abnormality of the urinary system, Abnormality of nervous system physiology, Abnormality of skin adnexa morphology, Abnormality of the skin, Abnormality of the lower limb, Abnormality of the head	0.70054
1:1099673-6706826	loss	Drooling, Intellectual disability, Left ventricular noncompaction cardiomyopathy, Moderate global developmental delay, Patent ductus arteriosus after birth at term	Phenotypic abnormality	Abnormality of the nervous system, Abnormality of the cardiovascular system, Abnormality of head or neck	Abnormality of nervous system physiology, Abnormality of the head, Abnormality of cardiovascular system morphology	0.839559
1:111100045-113201374	loss	Intellectual disability, mild	Phenotypic abnormality	Abnormality of the nervous system	Abnormality of nervous system physiology	0.70054
1:112633589-121281170	loss	Global developmental delay, Intrauterine growth retardation, Short stature	Phenotypic abnormality	Abnormality of the nervous system, Growth abnormality	Growth delay, Abnormality of nervous system physiology	0.839559
1:11860126-20573006	gain	2-3 toe syndactyly, Abnormality of the skin, Bilateral single transverse palmar creases, Cutaneous finger syndactyly, Delayed speech and language development, Epicanthus, Short nose, Wide intermamillary distance	Phenotypic abnormality	Abnormality of the breast, Abnormality of limbs, Abnormality of head or neck, Abnormality of the nervous system, Abnormality of the integument	Abnormality of limb bone, Abnormality of the upper limb, Abnormality of nervous system physiology, Abnormal breast morphology, Abnormality of the skin, Abnormality of the head	0.282013
1:1-2553982	loss	Global developmental delay, Intrauterine growth retardation, Microcephaly, Nystagmus	Phenotypic abnormality	Abnormality of the nervous system, Abnormality of the skeletal system, Abnormality of the eye, Growth abnormality	Growth delay, Abnormal eye physiology, Abnormality of nervous system physiology, Abnormality of skeletal morphology	0.839559
1:12784752-20348108	loss	Behavioral abnormality, Cataract, Hearing impairment, Mild global developmental delay	Phenotypic abnormality	Abnormality of the nervous system, Abnormality of the ear, Abnormality of the eye	Abnormal eye morphology, Abnormality of nervous system physiology, Abnormal ear physiology	0.526641
1:13804405-19441844	loss	Anterior hypopituitarism, Behavioral abnormality, Intellectual disability, moderate	Phenotypic abnormality	Abnormality of the nervous system	Abnormality of nervous system morphology, Abnormality of nervous system physiology	0.839559
1:1391996-1460043	gain	Cardiomegaly, Congenital contracture, Generalized opacification of the cornea, Hypertonia, Hypertrophic cardiomyopathy, Hypospadias, Muscle abnormality related to mitochondrial dysfunction, Overlapping toe, Thoracic scoliosis, Toe clinodactyly	Phenotypic abnormality	Abnormality of the musculature, Abnormality of the genitourinary system, Abnormality of limbs, Abnormality of the eye, Abnormality of the skeletal system, Abnormality of the cardiovascular system	Abnormal eye morphology, Abnormality of skeletal morphology, Abnormality of limb bone, Abnormality of the urinary system, Abnormality of muscle physiology, Abnormality of cardiovascular system morphology, Muscle abnormality related to mitochondrial dysfunction	0.153935
1:142811256-149786826	gain	Epibulbar dermoid, Pulmonic stenosis, Tetralogy of Fallot	Phenotypic abnormality	Abnormality of the cardiovascular system, Abnormality of the eye	Abnormal eye morphology, Abnormality of cardiovascular system physiology, Abnormality of cardiovascular system morphology	0.187355
1:143700200-147824178	loss	Epicanthus, Feeding difficulties, Low-set ears, Microcephaly, Moderately short stature, Neurodevelopmental delay, Proportionate short stature	Phenotypic abnormality	Growth abnormality, Abnormality of head or neck, Abnormality of the ear, Abnormality of the nervous system, Abnormality of the skeletal system, Abnormality of the digestive system	Abnormality of skeletal morphology, Growth delay, Abnormality of nervous system physiology, Abnormality of digestive system physiology, Abnormal ear morphology, Abnormality of the head	0.526641
1:144007866-147735815	loss	Joint laxity, Palpebral fissure narrowing on adduction, Prominent forehead, Scoliosis	Phenotypic abnormality	Abnormality of the skeletal system, Abnormality of head or neck	Abnormality of the head, Abnormality of skeletal morphology	0.526641
1:144679875-147735815	loss	Delayed speech and language development, Global developmental delay, Joint hypermobility, Pes planus, Spastic paraparesis	Phenotypic abnormality	Abnormality of the nervous system, Abnormality of the skeletal system, Abnormality of limbs	Abnormality of nervous system physiology, Abnormality of the lower limb, Abnormality of skeletal morphology	0.526641
1:144895322-149680340	gain	Hyperactivity, Impaired ability to form peer relationships, Impulsivity, Moderate expressive language delay, Moderate receptive language delay, Protruding ear	Phenotypic abnormality	Abnormality of the nervous system, Abnormality of the ear	Abnormality of nervous system physiology, Abnormal ear morphology	0.141081
1:144912461-147824207	gain	Astigmatism, Attention deficit hyperactivity disorder, Behavioral abnormality, Global developmental delay, Hip subluxation, Talipes equinovarus	Phenotypic abnormality	Abnormality of the nervous system, Abnormality of the eye, Abnormality of the skeletal system, Abnormality of limbs	Abnormal eye morphology, Abnormality of nervous system physiology, Abnormality of the lower limb, Abnormality of skeletal morphology	0.141081
1:144927778-149079806	loss	Aplasia of the thymus, Inlet ventricular septal defect	Phenotypic abnormality	Abnormality of the cardiovascular system, Abnormality of the immune system	Abnormality of the lymphatic system, Abnormality of cardiovascular system morphology	0.526641
1:144927778-149224043	gain	Cognitive impairment, Postnatal growth retardation	Phenotypic abnormality	Abnormality of the nervous system, Growth abnormality	Growth delay, Abnormality of nervous system physiology	0.141081
1:145413388-145747269	loss	Cognitive impairment, EEG abnormality	Phenotypic abnormality	Abnormality of the nervous system	Abnormality of nervous system physiology	0.526641
1:145413388-147786706	gain	Intellectual disability, Neonatal hypotonia	Phenotypic abnormality	Abnormality of the nervous system, Abnormality of the musculature	Abnormality of nervous system physiology, Abnormality of muscle physiology	0.141081
1:145740598-149224043	gain	Autistic behavior	Phenotypic abnormality	Abnormality of the nervous system	Abnormality of nervous system physiology	0.187355
1:145747214-147786706	gain	Arteriovenous malformation, Cafe-au-lait spot, Tall stature	Phenotypic abnormality	Abnormality of the cardiovascular system, Abnormality of the integument, Growth abnormality	Abnormality of body height, Abnormality of the skin, Abnormality of cardiovascular system morphology	0.141081
1:145899369-147380390	gain	Attention deficit hyperactivity disorder, Autistic behavior	Phenotypic abnormality	Abnormality of the nervous system	Abnormality of nervous system physiology	0.141081
1:145899369-148545498	gain	Attention deficit hyperactivity disorder, Autism, Increased body mass index, Intellectual disability, mild	Phenotypic abnormality	Abnormality of the nervous system, Growth abnormality	Abnormality of nervous system physiology, Abnormality of body weight	0.187355
1:146155929-147824212	gain	Cephalohematoma, Mild global developmental delay	Phenotypic abnormality	Abnormality of blood and blood-forming tissues, Abnormality of the nervous system	Abnormal bleeding, Abnormality of nervous system physiology	0.141081
1:146324068-147824207	loss	Behavioral abnormality, Delayed speech and language development, Specific learning disability	Phenotypic abnormality	Abnormality of the nervous system	Abnormality of nervous system physiology	0.526641
1:146347096-147786706	gain	Autism, Hearing abnormality, Hearing impairment, Intellectual disability	Phenotypic abnormality	Abnormality of the nervous system, Abnormality of the ear	Abnormal ear physiology, Abnormality of nervous system physiology	0.141081
1:146476525-147825661	gain	Atrial septal defect, Attention deficit hyperactivity disorder, Delayed speech and language development, Duplicated collecting system, Hydronephrosis	Phenotypic abnormality	Abnormality of the nervous system, Abnormality of the cardiovascular system, Abnormality of the genitourinary system	Abnormality of the urinary system, Abnormality of nervous system physiology, Abnormality of cardiovascular system morphology	0.153935
1:146496425-147814693	gain	Delayed speech and language development, Echolalia, No social interaction	Phenotypic abnormality	Abnormality of the nervous system	Abnormality of nervous system physiology	0.153935
1:146499008-147860611	gain	Autism	Phenotypic abnormality	Abnormality of the nervous system	Abnormality of nervous system physiology	0.153935
1:146501348-147828939	loss	Epicanthus, Failure to thrive, Global developmental delay, Hypertelorism	Phenotypic abnormality	Abnormality of the nervous system, Abnormality of the eye, Growth abnormality, Abnormality of head or neck	Abnormal eye morphology, Abnormality of nervous system physiology, Abnormality of body weight, Abnormality of the head	0.839559
1:146506310-147806656	gain	Autistic behavior, Global developmental delay	Phenotypic abnormality	Abnormality of the nervous system	Abnormality of nervous system physiology	0.153935
1:146507649-147825519	gain	Autism, Intellectual disability, Macrocephaly	Phenotypic abnormality	Abnormality of the nervous system, Abnormality of the skeletal system	Abnormality of nervous system physiology, Abnormality of skeletal morphology	0.153935
1:146514339-147806896	gain	Abnormal aggressive, impulsive or violent behavior, Blepharophimosis, Broad forehead, Bruxism, Epicanthus, Hypertelorism, Impaired use of nonverbal behaviors, Midface retrusion, Moderate global developmental delay, Pectus excavatum of inferior sternum, Wide nasal bridge	Phenotypic abnormality	Abnormality of the nervous system, Abnormality of the eye, Abnormality of the skeletal system, Abnormality of head or neck	Abnormal eye morphology, Abnormality of nervous system physiology, Abnormality of skeletal morphology, Abnormality of the head	0.153935
1:146516199-147828939	gain	Broad forehead, Deeply set eye, Delayed fine motor development, Delayed gross motor development, Delayed speech and language development, Hypertelorism, Strabismus, Tented upper lip vermilion	Phenotypic abnormality	Abnormality of the nervous system, Abnormality of the eye, Abnormality of head or neck	Abnormal eye morphology, Abnormal eye physiology, Abnormality of nervous system physiology, Abnormality of the head	0.153935
1:146520596-147830596	loss	Absent foot, Aplasia/Hypoplasia of the tongue, Aplasia/hypoplasia involving bones of the hand, Bifid uvula, Congenital microcephaly, Cranial nerve VI palsy, Facial palsy, High, narrow palate, Mild global developmental delay, Short stature, Talipes equinovarus	Phenotypic abnormality	Growth abnormality, Abnormality of head or neck, Abnormality of limbs, Abnormality of the nervous system, Abnormality of the skeletal system	Abnormality of skeletal morphology, Growth delay, Abnormality of nervous system morphology, Abnormality of nervous system physiology, Abnormality of limb bone, Abnormality of the upper limb, Abnormality of the lower limb, Abnormality of the head	0.839559
1:146564743-147356634	gain	Epileptic encephalopathy	Phenotypic abnormality	Abnormality of the nervous system	Abnormality of nervous system physiology	0.153935
1:146564743-147735011	loss	Global developmental delay	Phenotypic abnormality	Abnormality of the nervous system	Abnormality of nervous system physiology	0.839559
1:146564743-149155055	loss	Severe postnatal growth retardation	Phenotypic abnormality	Growth abnormality	Growth delay	0.187355
1:146564743-149192104	loss	Cognitive impairment, Sensorineural hearing impairment	Phenotypic abnormality	Abnormality of the nervous system, Abnormality of the ear	Abnormal ear physiology, Abnormality of nervous system physiology	0.187355
1:146564743-149224043	loss	Abnormal size of the palpebral fissures, Global developmental delay, Hypotelorism, Longitudinal vaginal septum, Tetralogy of Fallot	Phenotypic abnormality	Abnormality of the genitourinary system, Abnormality of head or neck, Abnormality of the eye, Abnormality of the nervous system, Abnormality of the cardiovascular system	Abnormal eye morphology, Abnormality of nervous system physiology, Abnormality of the head, Abnormality of cardiovascular system morphology, Abnormality of the genital system	0.187355
1:146641601-147356634	loss	Language impairment, Psychomotor retardation	Phenotypic abnormality	Abnormality of the nervous system	Abnormality of nervous system physiology	0.839559
1:146641601-147786706	loss	Neonatal hypotonia	Phenotypic abnormality	Abnormality of the musculature	Abnormality of muscle physiology	0.839559
1:148625214-149664067	gain	Abnormal facial shape, Aplasia cutis congenita of scalp, Atrial septal defect, Central hypotonia, Depressed nasal bridge, Downslanted palpebral fissures, Global developmental delay, Lipoma, Macrocephaly, Poor suck	Phenotypic abnormality	Abnormality of the cardiovascular system, Abnormality of head or neck, Abnormality of the nervous system, Abnormality of the skeletal system, Abnormality of the digestive system, Neoplasm, Abnormality of the integument	Abnormality of skeletal morphology, Abnormality of nervous system physiology, Abnormality of digestive system physiology, Abnormality of cardiovascular system morphology, Neoplasm by anatomical site, Abnormality of the skin, Abnormality of the head	0.123219
1:1-4944170	loss	Broad nasal tip, Chorioretinal atrophy, Cyanosis, Deeply set eye, Depressed nasal bridge, Global developmental delay, Hemangioma, Iron deficiency anemia, Jaundice, Linear hyperpigmentation, Low anterior hairline, Medullary nephrocalcinosis, Microphthalmia, Mongolian blue spot, Pallor, Seizures	Phenotypic abnormality	Abnormality of the respiratory system, Abnormality of the genitourinary system, Abnormality of head or neck, Abnormality of the eye, Abnormality of the nervous system, Abnormality of blood and blood-forming tissues, Abnormality of the digestive system, Neoplasm, Abnormality of the integument	Abnormal eye morphology, Abnormality of nervous system physiology, Abnormality of the urinary system, Abnormality of skin adnexa morphology, Neoplasm by anatomical site, Abnormality of the abdominal organs, Abnormality of the skin, Abnormal erythrocyte morphology, Functional respiratory abnormality, Abnormality of the head	0.839559
1:149852674-150257430	loss	Increased nuchal translucency, Microretrognathia, Short long bone	Phenotypic abnormality	Abnormality of metabolism/homeostasis, Abnormality of the skeletal system	Abnormality of fluid regulation, Abnormality of skeletal morphology	0.839559
1:154597309-156399325	gain	Abnormality of movement, Bipolar affective disorder, Cognitive impairment, Horseshoe kidney, Spastic paraparesis	Phenotypic abnormality	Abnormality of the nervous system, Abnormality of the genitourinary system	Abnormality of the urinary system, Abnormality of nervous system physiology	0.862295
1:155583172-157014484	loss	Global developmental delay, Hyperactivity, Sleep disturbance, Strabismus	Phenotypic abnormality	Abnormality of the nervous system, Abnormality of the eye	Abnormal eye physiology, Abnormality of nervous system physiology	0.544062
1:156254590-159338148	gain	Behavioral abnormality, Delayed speech and language development	Phenotypic abnormality	Abnormality of the nervous system	Abnormality of nervous system physiology	0.282013
1:160797550-167022133	loss	Autistic behavior, Language impairment, Male hypogonadism, Renal hypoplasia, Renal insufficiency, Small earlobe	Phenotypic abnormality	Abnormality of the nervous system, Abnormality of the ear, Abnormality of the genitourinary system, Abnormality of the endocrine system	Puberty and gonadal disorders, Abnormality of the urinary system, Abnormality of nervous system physiology, Abnormal ear morphology	0.70054
1:1-6172148	loss	Inlet ventricular septal defect, Neurodevelopmental delay, Perisylvian polymicrogyria, Pulmonary artery stenosis, Seizures	Phenotypic abnormality	Abnormality of the nervous system, Abnormality of the cardiovascular system	Abnormality of the vasculature, Abnormality of nervous system morphology, Abnormality of nervous system physiology, Abnormality of cardiovascular system morphology	0.839559
1:162703368-171908659	loss	Abnormal heart morphology, Abnormality of the face, Bilateral renal hypoplasia, Hearing abnormality, Intellectual disability, Kyphoscoliosis	Phenotypic abnormality	Abnormality of the genitourinary system, Abnormality of head or neck, Abnormality of the ear, Abnormality of the nervous system, Abnormality of the skeletal system, Abnormality of the cardiovascular system	Abnormal ear physiology, Abnormality of skeletal morphology, Abnormality of the urinary system, Abnormality of nervous system physiology, Abnormality of cardiovascular system morphology, Abnormality of the head	0.839559
1:165623553-165696996	loss	Abnormal facial shape, Abnormality of the ear, Brachycephaly, Camptodactyly of finger, Camptodactyly of toe, Downslanted palpebral fissures, Global developmental delay, Hypertelorism, Macrocephaly, Malar flattening, Microdontia, Pes planus, Scoliosis, Short neck, Short philtrum, Strabismus	Phenotypic abnormality	Abnormality of limbs, Abnormality of head or neck, Abnormality of the ear, Abnormality of the eye, Abnormality of the nervous system, Abnormality of the skeletal system	Abnormal eye morphology, Abnormality of skeletal morphology, Abnormality of limb bone, Abnormality of nervous system physiology, Abnormal ear morphology, Abnormal eye physiology, Abnormality of the lower limb, Abnormality of the head	0.853756
1:16610467-21501038	loss	Abnormal facial shape, Intellectual disability, mild, Leukopenia, Ventricular septal defect	Phenotypic abnormality	Abnormality of the cardiovascular system, Abnormality of the immune system, Abnormality of the nervous system, Abnormality of head or neck	Abnormality of cellular immune system, Abnormality of nervous system physiology, Abnormality of the head, Abnormality of cardiovascular system morphology	0.526641
1:167238254-173490508	loss	Global developmental delay	Phenotypic abnormality	Abnormality of the nervous system	Abnormality of nervous system physiology	0.839559
1:168888764-176882023	loss	Renal hypoplasia	Phenotypic abnormality	Abnormality of the genitourinary system	Abnormality of the urinary system	0.839559
1:169565346-175492359	loss	Bulbous nose, Clinodactyly of the 5th finger, Generalized hypotonia, Hooded upper eyelid, Motor delay, Severe short stature, Short ear, Short foot, Single transverse palmar crease, Small hand, Tented upper lip vermilion	Phenotypic abnormality	Abnormality of the musculature, Growth abnormality, Abnormality of head or neck, Abnormality of limbs, Abnormality of the ear, Abnormality of the nervous system	Abnormality of limb bone, Abnormality of the upper limb, Abnormality of nervous system physiology, Growth delay, Abnormality of the head, Abnormality of muscle physiology, Abnormal ear morphology	0.526641
1:169668315-176922791	loss	Abnormal facial shape, Broad finger, Febrile seizures, Growth hormone deficiency, Hyperextensibility of the finger joints, Hypermetropia, Intellectual disability, Intrauterine growth retardation, Microcephaly, Overlapping toe, Short 4th metacarpal, Short 5th metacarpal, Short finger, Short stature, Skeletal dysplasia, Upslanted palpebral fissure	Phenotypic abnormality	Growth abnormality, Abnormality of limbs, Abnormality of head or neck, Abnormality of the eye, Abnormality of the nervous system, Abnormality of the skeletal system, Abnormality of the endocrine system	Abnormality of skeletal morphology, Abnormality of circulating hormone level, Growth delay, Abnormality of the upper limb, Abnormality of nervous system physiology, Abnormality of limb bone, Abnormal eye physiology, Abnormality of the head	0.526641
1:170007769-179314374	loss	Amblyopia, Aplasia/Hypoplasia of the external ear, Attached earlobe, Birth length less than 3rd percentile, Brachydactyly, Broad distal phalanx of the thumb, Chronic otitis media, Cone-shaped epiphyses of the phalanges of the hand, Cone-shaped metacarpal epiphyses, Hypermetropia, Intellectual disability, borderline, Moderately short stature, Overfolded helix, Posteriorly rotated ears, Reduced ant…	Phenotypic abnormality	Growth abnormality, Abnormality of limbs, Abnormality of the ear, Abnormality of the eye, Abnormality of the immune system, Abnormality of the nervous system, Abnormality of the skeletal system, Abnormality of blood and blood-forming tissues	Abnormality of skeletal morphology, Abnormality of immune system physiology, Abnormality of limb bone, Abnormality of nervous system physiology, Growth delay, Abnormality of the upper limb, Abnormality of coagulation, Abnormal eye physiology, Abnormal ear morphology	0.839559
1:170104367-177328801	loss	Global developmental delay, Intrauterine growth retardation, Postnatal growth retardation, Short palm	Phenotypic abnormality	Abnormality of the nervous system, Growth abnormality, Abnormality of limbs	Growth delay, Abnormality of the upper limb, Abnormality of nervous system physiology	0.526641
1:180640058-186173009	loss	Intellectual disability, moderate	Phenotypic abnormality	Abnormality of the nervous system	Abnormality of nervous system physiology	0.839559
1:1887005-7581058	loss	Hypoplasia of the corpus callosum, Intellectual disability, Leukodystrophy, Midface retrusion, Multifocal epileptiform discharges, Muscular hypotonia, Pointed chin, Proportionate short stature, Seizures	Phenotypic abnormality	Abnormality of the nervous system, Abnormality of the musculature, Growth abnormality, Abnormality of head or neck	Growth delay, Abnormality of nervous system morphology, Abnormality of nervous system physiology, Abnormality of muscle physiology, Abnormality of the head	0.839559
1:19085152-22542549	loss	2-3 toe syndactyly, Abnormal size of the palpebral fissures, Behavioral abnormality, Contracture of the proximal interphalangeal joint of the 5th finger, Delayed speech and language development, Microcephaly, Short stature	Phenotypic abnormality	Growth abnormality, Abnormality of limbs, Abnormality of head or neck, Abnormality of the nervous system, Abnormality of the skeletal system	Abnormality of skeletal morphology, Growth delay, Abnormality of limb bone, Abnormality of nervous system physiology, Abnormality of the head	0.839559
1:193628056-202778670	loss	Abnormal facial shape, Abnormality of the fifth metatarsal bone, Attention deficit hyperactivity disorder, Clubbing, Coarse hair, Febrile seizures, Growth hormone deficiency, Hypothyroidism, Intellectual disability, Long palpebral fissure, Mandibular prognathia, Prominent nose, Proptosis, Short stature, Strabismus	Phenotypic abnormality	Growth abnormality, Abnormality of head or neck, Abnormality of limbs, Abnormality of the eye, Abnormality of the nervous system, Abnormality of the endocrine system, Abnormality of the integument	Abnormal eye morphology, Abnormality of circulating hormone level, Growth delay, Abnormality of nervous system physiology, Abnormality of limb bone, Abnormality of the thyroid gland, Abnormality of skin adnexa morphology, Abnormal eye physiology, Abnormality of the head	0.839559
1:1969646-3340784	loss	Asthma, Hypotelorism, Intellectual disability, mild, Low-set ears, Mild short stature, Scoliosis	Phenotypic abnormality	Growth abnormality, Abnormality of the ear, Abnormality of the immune system, Abnormality of the eye, Abnormality of the nervous system, Abnormality of the skeletal system	Abnormal eye morphology, Abnormality of skeletal morphology, Abnormality of immune system physiology, Growth delay, Abnormality of nervous system physiology, Abnormal ear morphology	0.839559
1:197434389-197455060	loss	Rod-cone dystrophy	Phenotypic abnormality	Abnormality of the eye	Abnormal eye morphology	0.755335
1:198896442-208694570	gain	Epicanthus, Global developmental delay, Intellectual disability, Microblepharia, Seizures	Phenotypic abnormality	Abnormality of the nervous system, Abnormality of head or neck	Abnormality of nervous system physiology, Abnormality of the head	0.862295
1:203954724-206305206	gain	Developmental regression, Epileptic spasms, Macrotia	Phenotypic abnormality	Abnormality of the nervous system, Abnormality of the ear	Abnormality of nervous system physiology, Abnormal ear morphology	0.862295
1:218125595-224931361	loss	Cryptorchidism, Intellectual disability, Laryngomalacia, Talipes equinovarus	Phenotypic abnormality	Abnormality of the nervous system, Abnormality of the respiratory system, Abnormality of the genitourinary system, Abnormality of limbs	Abnormal respiratory system morphology, Abnormality of nervous system physiology, Abnormality of the lower limb, Abnormality of the genital system	0.839559
1:221702389-226994311	loss	Autistic behavior, Cerebellar atrophy, Intellectual disability, severe, Kyphoscoliosis, Strabismus	Phenotypic abnormality	Abnormality of the nervous system, Abnormality of the eye, Abnormality of the skeletal system	Abnormality of nervous system morphology, Abnormal eye physiology, Abnormality of nervous system physiology, Abnormality of skeletal morphology	0.839559
1:222821378-226677842	loss	Abnormal facial shape, Median cleft palate, Protruding tongue, Short stature	Phenotypic abnormality	Growth abnormality, Abnormality of head or neck	Growth delay, Abnormality of the head	0.839559
1:226172907-226465640	loss	Global developmental delay	Phenotypic abnormality	Abnormality of the nervous system	Abnormality of nervous system physiology	0.544062
1:228085541-232560406	loss	Seizures	Phenotypic abnormality	Abnormality of the nervous system	Abnormality of nervous system physiology	0.839559
1:229951021-239800851	loss	Abnormality of prenatal development or birth, Abnormality of the cardiovascular system, Abnormality of the ear, Abnormality of the eye, Abnormality of the genitourinary system, Intellectual disability, mild	Phenotypic abnormality	Abnormality of the genitourinary system, Abnormality of prenatal development or birth, Abnormality of the ear, Abnormality of the eye, Abnormality of the nervous system, Abnormality of the cardiovascular system	Abnormal eye morphology, Abnormal delivery, Abnormality of nervous system physiology, Abnormal cardiac test, Abnormal ear morphology, Abnormality of the genital system	0.839559
1:234973514-239011061	loss	Intellectual disability, moderate, Nystagmus	Phenotypic abnormality	Abnormality of the nervous system, Abnormality of the eye	Abnormal eye physiology, Abnormality of nervous system physiology	0.70054
1:24018092-24294610	loss	Bilateral triphalangeal thumbs, Epicanthus, Intellectual disability, mild, Triphalangeal thumb	Phenotypic abnormality	Abnormality of the nervous system, Abnormality of head or neck, Abnormality of limbs	Abnormality of limb bone, Abnormality of nervous system physiology, Abnormality of the head	0.70054
1:24018158-24023106	loss	Abnormal heart morphology, Anemia, Aplasia/Hypoplasia involving the metacarpal bones, Autism with high cognitive abilities, Branchial anomaly, Conductive hearing impairment, Eczema, Functional abnormality of the bladder, Global developmental delay, Hypoplastic toenails, Inguinal hernia, Intrauterine growth retardation, Large fontanelles, Macrocephaly, Short thumb, Sparse scalp hair, Tetralogy of …	Phenotypic abnormality	Abnormality of the musculature, Abnormality of the genitourinary system, Growth abnormality, Abnormality of head or neck, Abnormality of limbs, Abnormality of the ear, Abnormality of the immune system, Abnormality of blood and blood-forming tissues, Abnormality of the nervous system, Abnormality of the skeletal system, Abnormality of connective tissue, Abnormality of the cardiovascular system, Ab…	Abnormal ear physiology, Abnormality of skeletal morphology, Abnormality of immune system physiology, Hernia, Abnormality of nervous system physiology, Abnormality of the urinary system, Abnormality of the upper limb, Growth delay, Abnormality of cardiovascular system morphology, Abnormality of skin adnexa morphology, Abnormality of skeletal muscles, Abnormality of the neck, Abnormal erythrocyte …	0.853756
1:240366425-244111022	loss	Delayed speech and language development, Global developmental delay, Microcephaly	Phenotypic abnormality	Abnormality of the nervous system, Abnormality of the skeletal system	Abnormality of nervous system physiology, Abnormality of skeletal morphology	0.526641
1:240538856-249172689	gain	Abnormal facial shape, Conductive hearing impairment, Global developmental delay, Growth delay, Stenosis of the external auditory canal	Phenotypic abnormality	Abnormality of the nervous system, Abnormality of the ear, Growth abnormality, Abnormality of head or neck	Abnormal ear physiology, Growth delay, Abnormality of nervous system physiology, Abnormal ear morphology, Abnormality of the head	0.282013
1:240871091-243095915	loss	Agenesis of corpus callosum, Brachycephaly, Highly arched eyebrow, Hip dysplasia, Low-set ears, Microcephaly, Plagiocephaly, Protruding ear, Seizures, Thin upper lip vermilion	Phenotypic abnormality	Abnormality of the nervous system, Abnormality of the ear, Abnormality of the skeletal system, Abnormality of head or neck	Abnormality of skeletal morphology, Abnormality of nervous system morphology, Abnormality of nervous system physiology, Abnormal ear morphology, Abnormality of the head	0.839559
1:241262009-244371040	loss	Congenital microcephaly, Global developmental delay	Phenotypic abnormality	Abnormality of the nervous system, Abnormality of the skeletal system	Abnormality of nervous system physiology, Abnormality of skeletal morphology	0.526641
1:241331883-247224284	loss	Agenesis of corpus callosum, Hypoplasia of the olfactory bulb, Microcephaly, Microretrognathia, Ptosis	Phenotypic abnormality	Abnormality of the nervous system, Abnormality of the eye, Abnormality of the skeletal system	Abnormality of nervous system morphology, Abnormal eye physiology, Abnormality of skeletal morphology	0.526641
1:241688831-249212668	loss	Agenesis of corpus callosum, Intrauterine growth retardation, Long philtrum, Microcephaly, Retrognathia, Thick corpus callosum	Phenotypic abnormality	Abnormality of the nervous system, Abnormality of the skeletal system, Growth abnormality, Abnormality of head or neck	Growth delay, Abnormality of nervous system morphology, Abnormality of skeletal morphology, Abnormality of the head	0.526641
1:241857098-244869220	loss	Global developmental delay	Phenotypic abnormality	Abnormality of the nervous system	Abnormality of nervous system physiology	0.526641
1:242404099-249212668	loss	Bilateral postaxial polydactyly, Dysplastic corpus callosum, Microcephaly, Short stature, Tetralogy of Fallot	Phenotypic abnormality	Growth abnormality, Abnormality of limbs, Abnormality of the nervous system, Abnormality of the skeletal system, Abnormality of the cardiovascular system	Abnormality of skeletal morphology, Growth delay, Abnormality of nervous system morphology, Abnormality of limb bone, Abnormality of cardiovascular system morphology	0.526641
1:243308051-249212668	loss	Abnormality of movement, Absent speech, Intellectual disability	Phenotypic abnormality	Abnormality of the nervous system	Abnormality of nervous system physiology	0.526641
1:244290422-245441429	loss	Edema	Phenotypic abnormality	Abnormality of metabolism/homeostasis	Abnormality of fluid regulation	0.526641
1:244464118-245441279	loss	Global developmental delay, Microcephaly	Phenotypic abnormality	Abnormality of the nervous system, Abnormality of the skeletal system	Abnormality of nervous system physiology, Abnormality of skeletal morphology	0.526641
1:244945734-245280086	loss	Downslanted palpebral fissures, Intellectual disability, Obesity, Seizures, Short stature	Phenotypic abnormality	Abnormality of the nervous system, Growth abnormality, Abnormality of head or neck	Growth delay, Abnormality of nervous system physiology, Abnormality of body weight, Abnormality of the head	0.544062
1:244982781-245837910	loss	Glossoptosis, Intellectual disability, Seizures, Wide nose	Phenotypic abnormality	Abnormality of the nervous system, Abnormality of head or neck	Abnormality of nervous system physiology, Abnormality of the head	0.839559
1:27001256-27190935	gain	Autism, Hypoplasia of the frontal lobes, Intellectual disability, Microcephaly, Postaxial polydactyly	Phenotypic abnormality	Abnormality of the nervous system, Abnormality of the skeletal system, Abnormality of limbs	Abnormality of limb bone, Abnormality of nervous system morphology, Abnormality of nervous system physiology, Abnormality of skeletal morphology	0.282013
1:27786502-30630253	loss	Congenital sensorineural hearing impairment, Laryngomalacia, Plagiocephaly, Severe global developmental delay, Short stature, Ventricular septal defect	Phenotypic abnormality	Abnormality of the respiratory system, Growth abnormality, Abnormality of the ear, Abnormality of the nervous system, Abnormality of the skeletal system, Abnormality of the cardiovascular system	Abnormal ear physiology, Abnormality of skeletal morphology, Growth delay, Abnormality of nervous system physiology, Abnormality of cardiovascular system morphology, Abnormal respiratory system morphology	0.70054
1:27835713-28494006	loss	Generalized-onset seizure, Growth hormone deficiency, Hip dislocation, Moderate generalized osteoporosis, Severe global developmental delay, Short stature, Thoracolumbar scoliosis	Phenotypic abnormality	Abnormality of the nervous system, Abnormality of the skeletal system, Abnormality of the endocrine system, Growth abnormality	Abnormality of circulating hormone level, Growth delay, Abnormality of nervous system physiology, Abnormality of skeletal morphology	0.70054
1:2808931-3284316	gain	Motor delay	Phenotypic abnormality	Abnormality of the nervous system	Abnormality of nervous system physiology	0.233606
1:32837-2510140	loss	Birth length less than 3rd percentile, Cupped ear, Discrete 2 to 5-mm hyper- and hypopigmented macules, Global developmental delay, Hypotelorism, Long philtrum, Smooth philtrum, Synophrys	Phenotypic abnormality	Growth abnormality, Abnormality of head or neck, Abnormality of the ear, Abnormality of the eye, Abnormality of the nervous system, Abnormality of the integument	Abnormal eye morphology, Growth delay, Abnormality of nervous system physiology, Abnormality of skin adnexa morphology, Abnormal ear morphology, Abnormality of the skin, Abnormality of the head	0.839559
1:41126365-45133712	loss	Congenital microcephaly, Short stature	Phenotypic abnormality	Abnormality of the skeletal system, Growth abnormality	Growth delay, Abnormality of skeletal morphology	0.839559
1:42115199-43708272	loss	Ataxia, Behavioral abnormality, Global developmental delay, Seizures, Sleep disturbance	Phenotypic abnormality	Abnormality of the nervous system	Abnormality of nervous system physiology	0.839559
1:421278-2281242	loss	Cleft lip, Edema	Phenotypic abnormality	Abnormality of metabolism/homeostasis, Abnormality of head or neck	Abnormality of the head, Abnormality of fluid regulation	0.839559
1:4533688-7836835	loss	Intellectual disability, moderate	Phenotypic abnormality	Abnormality of the nervous system	Abnormality of nervous system physiology	0.839559
1:5127241-12912525	loss	Abnormal facial shape, Dysphagia	Phenotypic abnormality	Abnormality of the digestive system, Abnormality of head or neck	Abnormality of the gastrointestinal tract, Abnormality of the head	0.839559
1:554087-4230414	loss	Febrile seizures, Global developmental delay, Hyperactivity, Scoliosis, Strabismus	Phenotypic abnormality	Abnormality of the nervous system, Abnormality of the eye, Abnormality of the skeletal system	Abnormal eye physiology, Abnormality of nervous system physiology, Abnormality of skeletal morphology	0.839559
1:61557457-61770053	loss	Agenesis of corpus callosum, Global developmental delay, Macrocephaly, Pulmonic stenosis	Phenotypic abnormality	Abnormality of the nervous system, Abnormality of the cardiovascular system, Abnormality of the skeletal system	Abnormality of cardiovascular system physiology, Abnormality of nervous system morphology, Abnormality of nervous system physiology, Abnormality of skeletal morphology	0.544062
1:6366471-7655998	loss	Intellectual disability, Microcephaly	Phenotypic abnormality	Abnormality of the nervous system, Abnormality of the skeletal system	Abnormality of nervous system physiology, Abnormality of skeletal morphology	0.839559
1:6695148-7630401	loss	Delayed gross motor development, Delayed speech and language development, Lower limb muscle weakness	Phenotypic abnormality	Abnormality of the nervous system, Abnormality of the musculature	Abnormality of nervous system physiology, Abnormality of muscle physiology	0.526641
1:68851558-72732146	loss	Autism	Phenotypic abnormality	Abnormality of the nervous system	Abnormality of nervous system physiology	0.70054
1:721282-4848130	loss	Absence seizures, Conjunctivitis, Delayed speech and language development, Gastrostomy tube feeding in infancy, Hearing impairment, Intellectual disability, Intrauterine growth retardation, Nystagmus, Polyhydramnios, Recurrent respiratory infections, Scoliosis, Seizures, Sensorineural hearing impairment, Severe global developmental delay, Stereotypy, Strabismus	Phenotypic abnormality	Abnormality of the respiratory system, Growth abnormality, Abnormality of prenatal development or birth, Abnormality of the ear, Abnormality of the eye, Abnormality of the nervous system, Abnormality of the skeletal system, Abnormality of the digestive system	Abnormal eye morphology, Abnormality of the amniotic fluid, Abnormal ear physiology, Abnormality of skeletal morphology, Growth delay, Abnormality of nervous system physiology, Abnormality of digestive system physiology, Abnormal respiratory system morphology, Abnormal eye physiology	0.839559
1:723318-3252858	loss	Abnormal facial shape, Intellectual disability	Phenotypic abnormality	Abnormality of the nervous system, Abnormality of head or neck	Abnormality of nervous system physiology, Abnormality of the head	0.839559
1:746608-4987982	loss	Global developmental delay, Joint laxity, Postnatal growth retardation, Unilateral deafness	Phenotypic abnormality	Abnormality of the nervous system, Abnormality of the ear, Abnormality of the skeletal system, Growth abnormality	Growth delay, Abnormality of nervous system physiology, Abnormal ear physiology, Abnormality of skeletal morphology	0.839559
1:746608-5407101	loss	Abnormal facial shape, Global developmental delay	Phenotypic abnormality	Abnormality of the nervous system, Abnormality of head or neck	Abnormality of nervous system physiology, Abnormality of the head	0.839559
1:75230689-76543764	gain	Aggressive behavior, Dysplastic corpus callosum, Global developmental delay, Hypertelorism, Joint laxity, Motor delay, Narrow palate, Pes planus, Short stature	Phenotypic abnormality	Growth abnormality, Abnormality of head or neck, Abnormality of limbs, Abnormality of the eye, Abnormality of the nervous system, Abnormality of the skeletal system	Abnormal eye morphology, Abnormality of skeletal morphology, Growth delay, Abnormality of nervous system morphology, Abnormality of nervous system physiology, Abnormality of the lower limb, Abnormality of the head	0.153935
1:752671-2260785	loss	Abnormality of the cerebral white matter, Seizures	Phenotypic abnormality	Abnormality of the nervous system	Abnormality of nervous system morphology, Abnormality of nervous system physiology	0.839559
1:757093-7982351	loss	Abnormal facial shape, Global developmental delay, Growth delay, Seizures	Phenotypic abnormality	Abnormality of the nervous system, Growth abnormality, Abnormality of head or neck	Growth delay, Abnormality of nervous system physiology, Abnormality of the head	0.839559
1:759759-8077959	loss	Bilateral ductus arteriosus, Cognitive impairment, Ebstein anomaly of the tricuspid valve, Microcephaly, Seizures	Phenotypic abnormality	Abnormality of the nervous system, Abnormality of the cardiovascular system, Abnormality of the skeletal system	Abnormality of nervous system physiology, Abnormality of cardiovascular system morphology, Abnormality of skeletal morphology	0.839559
1:759762-2239497	loss	Absent speech, Brachycephaly, Epileptic spasms, Plagiocephaly, Severe global developmental delay, Stereotypy	Phenotypic abnormality	Abnormality of the nervous system, Abnormality of the skeletal system	Abnormality of nervous system physiology, Abnormality of skeletal morphology	0.839559
1:759762-4533747	loss	Abnormal facial shape, Abnormal mitral valve morphology, Global developmental delay, Seizures	Phenotypic abnormality	Abnormality of the cardiovascular system, Abnormality of head or neck, Abnormality of the nervous system	Abnormality of nervous system physiology, Abnormality of the head, Abnormality of cardiovascular system morphology	0.839559
1:759762-5696605	loss	Aplasia/Hypoplasia of the spleen, Atrial septal defect, Congestive heart failure, Ventricular septal defect	Phenotypic abnormality	Abnormality of the cardiovascular system, Abnormality of the immune system	Abnormality of cardiovascular system physiology, Abnormality of the lymphatic system, Abnormality of cardiovascular system morphology	0.839559
1:769072-6537534	loss	Intellectual disability	Phenotypic abnormality	Abnormality of the nervous system	Abnormality of nervous system physiology	0.839559
1:811041-6136920	gain	Generalized-onset seizure, Global developmental delay, Moderately short stature, Poor speech	Phenotypic abnormality	Abnormality of the nervous system, Growth abnormality	Growth delay, Abnormality of nervous system physiology	0.862295
1:82154-1848734	loss	Intellectual disability, moderate, Obesity	Phenotypic abnormality	Abnormality of the nervous system, Growth abnormality	Abnormality of body weight, Abnormality of nervous system physiology	0.839559
1:83288652-84890437	gain	Cutaneous myxoma, Growth hormone excess, Intellectual disability, Intellectual disability, mild, Pituitary adenoma	Phenotypic abnormality	Abnormality of the nervous system, Neoplasm	Abnormality of nervous system morphology, Neoplasm by anatomical site, Abnormality of nervous system physiology	0.141081
1:834101-2225782	loss	Cerebellar atrophy, Severe hydrocephalus	Phenotypic abnormality	Abnormality of the nervous system	Abnormality of nervous system morphology	0.839559
1:8425521-10780684	loss	Abnormal facial shape, Aggressive behavior, Atypical nevus, Decreased body weight, Delayed skeletal maturation, Failure to thrive, Heart murmur, Hyperactivity, Intellectual disability, Low hanging columella, Mitral regurgitation, Mitral valve prolapse, Nevus, Short palpebral fissure, Short stature, Vitiligo	Phenotypic abnormality	Growth abnormality, Abnormality of head or neck, Abnormality of the nervous system, Abnormality of the skeletal system, Abnormality of the cardiovascular system, Abnormality of the integument	Abnormality of cardiovascular system physiology, Growth delay, Abnormality of nervous system physiology, Abnormality of cardiovascular system morphology, Abnormality of skeletal physiology, Abnormality of the skin, Abnormality of body weight, Abnormality of the head	0.839559
1:8430508-11435036	loss	Attention deficit hyperactivity disorder, Autistic behavior, Cognitive impairment, Downslanted palpebral fissures, Febrile seizures, Global developmental delay, Upslanted palpebral fissure, Vesicoureteral reflux	Phenotypic abnormality	Abnormality of the nervous system, Abnormality of the genitourinary system, Abnormality of head or neck	Abnormality of the urinary system, Abnormality of nervous system physiology, Abnormality of the head	0.839559
1:849466-1584117	loss	Deeply set eye, Microcephaly, Neurodevelopmental delay, Protruding ear, Short chin	Phenotypic abnormality	Abnormality of head or neck, Abnormality of the ear, Abnormality of the eye, Abnormality of the nervous system, Abnormality of the skeletal system	Abnormal eye morphology, Abnormality of skeletal morphology, Abnormality of nervous system physiology, Abnormality of the head, Abnormal ear morphology	0.550488
1:849466-7666975	loss	Intellectual disability, Seizures	Phenotypic abnormality	Abnormality of the nervous system	Abnormality of nervous system physiology	0.839559
1:849466-8343869	loss	Acrania, Encephalocele	Phenotypic abnormality	Abnormality of the skeletal system	Abnormality of skeletal morphology	0.839559
1:852863-1218032	loss	Cystic renal dysplasia, Growth delay, Relative macrocephaly	Phenotypic abnormality	Abnormality of the skeletal system, Abnormality of the genitourinary system, Growth abnormality	Growth delay, Abnormality of the urinary system, Abnormality of skeletal morphology	0.526641
1:852863-5042947	loss	Epileptic spasms, Global developmental delay	Phenotypic abnormality	Abnormality of the nervous system	Abnormality of nervous system physiology	0.839559
1:852863-5578149	gain	Intellectual disability, moderate	Phenotypic abnormality	Abnormality of the nervous system	Abnormality of nervous system physiology	0.862295
1:852863-6586972	loss	Congenital diaphragmatic hernia, Infantile axial hypotonia, Pierre-Robin sequence	Phenotypic abnormality	Abnormality of the musculature, Abnormality of connective tissue, Abnormality of head or neck	Hernia, Abnormality of muscle physiology, Abnormality of the head	0.839559
1:8633117-10926462	loss	Intellectual disability	Phenotypic abnormality	Abnormality of the nervous system	Abnormality of nervous system physiology	0.839559
1:8971760-15388916	loss	Anorectal anomaly, Intellectual disability	Phenotypic abnormality	Abnormality of the nervous system, Abnormality of the digestive system	Abnormality of digestive system morphology, Abnormality of nervous system physiology	0.839559
1:9077413-15227413	loss	Atopic dermatitis, Camptodactyly of finger, Downturned corners of mouth, Intellectual disability, Microcephaly, Posterior helix pit, Proportionate short stature, Seizures, Short nose, Short stature, Sparse lateral eyebrow, Upslanted palpebral fissure	Phenotypic abnormality	Growth abnormality, Abnormality of limbs, Abnormality of head or neck, Abnormality of the ear, Abnormality of the immune system, Abnormality of the nervous system, Abnormality of the skeletal system	Abnormality of skeletal morphology, Abnormality of limb bone, Growth delay, Abnormality of nervous system physiology, Abnormality of immune system physiology, Abnormal ear morphology, Abnormality of the head	0.839559
1:93811483-98850435	loss	Abnormal facial shape, Astigmatism, Constipation, Generalized hypotonia, Global developmental delay, Polyphagia	Phenotypic abnormality	Abnormality of the musculature, Abnormality of head or neck, Abnormality of the eye, Abnormality of the nervous system, Abnormality of the digestive system	Abnormal eye morphology, Abnormality of nervous system physiology, Abnormality of digestive system physiology, Abnormality of muscle physiology, Abnormality of the head	0.70054
1:97000749-99813665	loss	Precocious puberty, Specific learning disability	Phenotypic abnormality	Abnormality of the nervous system, Abnormality of the endocrine system	Abnormality of nervous system physiology, Puberty and gonadal disorders	0.70054
10:101565159-110425632	loss	Abnormality of brain morphology, Absent septum pellucidum, Cystic renal dysplasia, Dilation of lateral ventricles, Pulmonary hypoplasia, Renal atrophy, Tetralogy of Fallot	Phenotypic abnormality	Abnormality of the nervous system, Abnormality of the respiratory system, Abnormality of the cardiovascular system, Abnormality of the genitourinary system	Abnormal respiratory system morphology, Abnormality of nervous system morphology, Abnormality of the urinary system, Abnormality of cardiovascular system morphology	0.70054
10:102880104-103478807	gain	Split foot, Split hand	Phenotypic abnormality	Abnormality of limbs	Abnormality of limb bone	0.153935
10:102890253-103419682	gain	Split foot, Triphalangeal thumb	Phenotypic abnormality	Abnormality of limbs	Abnormality of limb bone	0.153935
10:102917196-103398530	gain	Ectrodactyly, Preaxial hand polydactyly, Split foot, Split hand	Phenotypic abnormality	Abnormality of limbs	Abnormality of limb bone	0.153935
10:102928083-103427653	gain	Foot monodactyly, Hand monodactyly, Split hand	Phenotypic abnormality	Abnormality of limbs	Abnormality of limb bone	0.153935
10:102928083-103478866	gain	Foot monodactyly, Hand monodactyly, Split foot	Phenotypic abnormality	Abnormality of limbs	Abnormality of limb bone	0.153935
10:102936862-103449473	gain	Hand monodactyly, Split foot	Phenotypic abnormality	Abnormality of limbs	Abnormality of limb bone	0.153935
10:102937122-103419622	gain	Split foot, Split hand	Phenotypic abnormality	Abnormality of limbs	Abnormality of limb bone	0.153935
10:102948861-103428862	gain	Bicuspid aortic valve, Split foot, Split hand	Phenotypic abnormality	Abnormality of the cardiovascular system, Abnormality of limbs	Abnormality of limb bone, Abnormality of cardiovascular system morphology	0.153935
10:102955122-103448649	gain	Split foot, Split hand	Phenotypic abnormality	Abnormality of limbs	Abnormality of limb bone	0.153935
10:102957798-103407534	gain	Split foot, Split hand	Phenotypic abnormality	Abnormality of limbs	Abnormality of limb bone	0.153935
10:102964512-103392503	gain	Aplasia/Hypoplasia of the 3rd toe, Aplasia/Hypoplasia of the 4th toe, Aplasia/Hypoplasia of the phalanges of the 2nd finger, Aplasia/Hypoplasia of the phalanges of the 3rd finger, Aplasia/Hypoplasia of the phalanges of the thumb, Cutaneous syndactyly, Split foot, Split hand	Phenotypic abnormality	Abnormality of limbs	Abnormality of limb bone	0.153935
10:102969339-103449332	gain	Hand monodactyly	Phenotypic abnormality	Abnormality of limbs	Abnormality of limb bone	0.153935
10:102969339-103453040	gain	Split foot, Split hand	Phenotypic abnormality	Abnormality of limbs	Abnormality of limb bone	0.153935
10:102969339-103478866	gain	Preaxial hand polydactyly, Split foot, Split hand	Phenotypic abnormality	Abnormality of limbs	Abnormality of limb bone	0.153935
10:102969369-103454514	gain	Split foot, Split hand	Phenotypic abnormality	Abnormality of limbs	Abnormality of limb bone	0.153935
10:102975257-103458708	gain	Split foot, Split hand	Phenotypic abnormality	Abnormality of limbs	Abnormality of limb bone	0.153935
10:102975274-103394362	gain	Foot monodactyly, Hand monodactyly	Phenotypic abnormality	Abnormality of limbs	Abnormality of limb bone	0.153935
10:102987428-103366970	gain	Split foot, Split hand	Phenotypic abnormality	Abnormality of limbs	Abnormality of limb bone	0.153935
10:102987428-103419682	gain	Split foot, Split hand	Phenotypic abnormality	Abnormality of limbs	Abnormality of limb bone	0.141081
10:103098408-103419682	gain	Split foot, Split hand	Phenotypic abnormality	Abnormality of limbs	Abnormality of limb bone	0.141081
10:10435139-17259567	loss	Delayed speech and language development, Feeding difficulties in infancy, Global developmental delay, Motor delay, Nasal speech, Proximal limb muscle stiffness	Phenotypic abnormality	Abnormality of the digestive system, Abnormality of limbs, Abnormality of the nervous system, Abnormality of the voice	Abnormality of the musculature of the limbs, Nasal speech, Abnormality of nervous system physiology, Abnormality of digestive system physiology	0.70054
10:107747784-111957187	loss	Abnormal aggressive, impulsive or violent behavior, Delayed speech and language development, Global developmental delay, Open mouth, Poor motor coordination	Phenotypic abnormality	Abnormality of the nervous system, Abnormality of head or neck	Abnormality of nervous system physiology, Abnormality of the head	0.544062
10:116829-3822976	loss	Abnormal facial shape, Delayed speech and language development, Epileptic spasms, Global developmental delay, Intellectual disability, severe, Pachygyria, Seizures, Tetraplegia	Phenotypic abnormality	Abnormality of the nervous system, Abnormality of head or neck	Abnormality of nervous system morphology, Abnormality of nervous system physiology, Abnormality of the head	0.526641
10:116829-6739705	loss	Intellectual disability, Seizures	Phenotypic abnormality	Abnormality of the nervous system	Abnormality of nervous system physiology	0.839559
10:126476585-126710910	gain	Cerebral palsy, Global developmental delay, Hemiplegia	Phenotypic abnormality	Abnormality of the nervous system	Abnormality of nervous system physiology	0.233606
10:127967525-135372492	loss	Abnormality of cardiovascular system morphology, Enlarged fetal cisterna magna, Global developmental delay, Growth delay, Hydronephrosis, Short stature	Phenotypic abnormality	Abnormality of the genitourinary system, Growth abnormality, Abnormality of prenatal development or birth, Abnormality of the nervous system, Abnormality of the cardiovascular system	Fetal ultrasound soft marker, Growth delay, Abnormality of the urinary system, Abnormality of nervous system physiology, Abnormality of cardiovascular system morphology	0.526641
10:128212399-135427143	loss	Absent speech, Global developmental delay	Phenotypic abnormality	Abnormality of the nervous system	Abnormality of nervous system physiology	0.526641
10:129056189-135434178	loss	Ataxia, Cerebellar vermis hypoplasia, Mild global developmental delay	Phenotypic abnormality	Abnormality of the nervous system	Abnormality of nervous system morphology, Abnormality of nervous system physiology	0.526641
10:129907496-135435737	loss	Global developmental delay, Microcephaly	Phenotypic abnormality	Abnormality of the nervous system, Abnormality of the skeletal system	Abnormality of nervous system physiology, Abnormality of skeletal morphology	0.526641
10:130650432-135404523	loss	Ataxia, Microcephaly, Severe global developmental delay	Phenotypic abnormality	Abnormality of the nervous system, Abnormality of the skeletal system	Abnormality of nervous system physiology, Abnormality of skeletal morphology	0.526641
10:130977858-135404523	loss	Neurodevelopmental abnormality	Phenotypic abnormality	Abnormality of the nervous system	Abnormality of nervous system physiology	0.526641
10:133536778-134924296	gain	Autistic behavior, Global developmental delay	Phenotypic abnormality	Abnormality of the nervous system	Abnormality of nervous system physiology	0.141081
10:133929772-135222624	loss	Aortic valve stenosis, Global developmental delay, Hypercholesterolemia, Mitral stenosis	Phenotypic abnormality	Abnormality of the nervous system, Abnormality of metabolism/homeostasis, Abnormality of the cardiovascular system	Abnormality of cardiovascular system physiology, Abnormality of lipid metabolism, Abnormality of nervous system physiology	0.526641
10:136391-1818132	loss	Bicuspid aortic valve, Chronic kidney disease, Gastrostomy tube feeding in infancy, Hydronephrosis, Hypertelorism, Moderate global developmental delay, Multicystic kidney dysplasia, Pulmonic stenosis, Severe global developmental delay, Ventricular septal defect	Phenotypic abnormality	Abnormality of the genitourinary system, Abnormality of the eye, Abnormality of the nervous system, Abnormality of the cardiovascular system, Abnormality of the digestive system	Abnormal eye morphology, Abnormality of cardiovascular system physiology, Abnormality of the urinary system, Abnormality of nervous system physiology, Abnormality of digestive system physiology, Abnormality of cardiovascular system morphology	0.526641
10:136391-370849	loss	Global developmental delay	Phenotypic abnormality	Abnormality of the nervous system	Abnormality of nervous system physiology	0.526641
10:148206-1232090	loss	Behavioral abnormality, Intellectual disability, moderate	Phenotypic abnormality	Abnormality of the nervous system	Abnormality of nervous system physiology	0.526641
10:148206-412134	loss	Intellectual disability	Phenotypic abnormality	Abnormality of the nervous system	Abnormality of nervous system physiology	0.526641
10:148206-766359	loss	Anxiety, Feeding difficulties in infancy, Finger clinodactyly, Global developmental delay, Long philtrum, Low-set ears, Nasogastric tube feeding in infancy, Patent ductus arteriosus, Prominent metopic ridge, Smooth philtrum, Strabismus, Thin upper lip vermilion, Toe clinodactyly, Wormian bones	Phenotypic abnormality	Abnormality of the cardiovascular system, Abnormality of limbs, Abnormality of head or neck, Abnormality of the ear, Abnormality of the eye, Abnormality of the nervous system, Abnormality of the skeletal system, Abnormality of the digestive system	Abnormality of skeletal morphology, Abnormality of limb bone, Abnormality of nervous system physiology, Abnormality of digestive system physiology, Abnormality of cardiovascular system morphology, Abnormal ear morphology, Abnormal eye physiology, Abnormality of the head	0.526641
10:148206-972654	loss	Delayed speech and language development, Intellectual disability	Phenotypic abnormality	Abnormality of the nervous system	Abnormality of nervous system physiology	0.526641
10:208454-7075724	gain	Blepharophimosis, Camptodactyly, Cleft palate, Congestive heart failure, Low-set ears, Microphthalmia, Talipes equinovarus	Phenotypic abnormality	Abnormality of head or neck, Abnormality of limbs, Abnormality of the ear, Abnormality of the eye, Abnormality of the skeletal system, Abnormality of the cardiovascular system	Abnormal eye morphology, Abnormality of skeletal morphology, Abnormality of cardiovascular system physiology, Abnormal ear morphology, Abnormality of the lower limb, Abnormality of the head	0.862295
10:22262334-29065580	loss	Abnormal facial shape, Behavioral abnormality, Global developmental delay, Hearing abnormality, Seizures	Phenotypic abnormality	Abnormality of the nervous system, Abnormality of the ear, Abnormality of head or neck	Abnormality of nervous system physiology, Abnormal ear physiology, Abnormality of the head	0.70054
10:26704545-30266137	gain	Clinodactyly, Global developmental delay, Microcephaly, Trigonocephaly, Ventricular septal defect, Volvulus	Phenotypic abnormality	Abnormality of limbs, Abnormality of the nervous system, Abnormality of the skeletal system, Abnormality of the cardiovascular system, Abnormality of the digestive system	Abnormality of digestive system morphology, Abnormality of skeletal morphology, Abnormality of limb bone, Abnormality of nervous system physiology, Abnormality of cardiovascular system morphology	0.862295
10:27018135-29035183	loss	Abnormality of the pinna, Absent cupid's bow, Anomalous pulmonary venous return, Aortic valve stenosis, Camptodactyly of finger, Coarse facial features, Deeply set eye, Downslanted palpebral fissures, Downturned corners of mouth, Epicanthus, Flat occiput, Frontal bossing, Macroglossia, Midface retrusion, Moderate global developmental delay, Preauricular pit, Pulmonic stenosis, Short finger, Synop…	Phenotypic abnormality	Abnormality of limbs, Abnormality of head or neck, Abnormality of the ear, Abnormality of the eye, Abnormality of the nervous system, Abnormality of the skeletal system, Abnormality of the cardiovascular system, Abnormality of the integument	Abnormal eye morphology, Abnormality of skeletal morphology, Abnormality of cardiovascular system physiology, Abnormality of limb bone, Abnormality of the upper limb, Abnormality of nervous system physiology, Abnormality of cardiovascular system morphology, Abnormality of skin adnexa morphology, Abnormal ear morphology, Abnormality of the vasculature, Abnormality of the skin, Abnormality of the h…	0.839559
10:28017244-29941118	loss	Delayed speech and language development, Intellectual disability	Phenotypic abnormality	Abnormality of the nervous system	Abnormality of nervous system physiology	0.526641
10:28130978-30595337	loss	Absent cupid's bow, Bulbous nose, Coarse facial features, Deeply set eye, Downslanted palpebral fissures, Downturned corners of mouth, Epicanthus, Frontal bossing, Macroglossia, Midface retrusion, Moderate global developmental delay, Proportionate short stature, Sensorineural hearing impairment, Synophrys, Wide mouth, Wide nasal bridge	Phenotypic abnormality	Growth abnormality, Abnormality of head or neck, Abnormality of the ear, Abnormality of the eye, Abnormality of the nervous system, Abnormality of the skeletal system, Abnormality of the integument	Abnormal eye morphology, Abnormal ear physiology, Abnormality of skeletal morphology, Growth delay, Abnormality of nervous system physiology, Abnormality of skin adnexa morphology, Abnormality of the head	0.526641
10:28403801-29015323	loss	2-3 toe syndactyly, Asthma, Brachydactyly, Flat face, Global developmental delay, Hirsutism, Hyperactivity, Joint swelling, Myopia, Seizures, Strabismus, Synophrys, Wide nasal bridge	Phenotypic abnormality	Abnormality of head or neck, Abnormality of limbs, Abnormality of the eye, Abnormality of the immune system, Abnormality of the nervous system, Abnormality of metabolism/homeostasis, Abnormality of the integument	Abnormality of fluid regulation, Abnormality of limb bone, Abnormality of immune system physiology, Abnormality of nervous system physiology, Abnormality of skin adnexa morphology, Abnormal eye physiology, Abnormality of the head	0.544062
10:28732970-30620425	loss	Delayed speech and language development, Generalized hypotonia, Sensorineural hearing impairment	Phenotypic abnormality	Abnormality of the nervous system, Abnormality of the ear, Abnormality of the musculature	Abnormal ear physiology, Abnormality of nervous system physiology, Abnormality of muscle physiology	0.526641
10:314639-556934	loss	Expressive language delay, Global developmental delay, Neonatal hypotonia	Phenotypic abnormality	Abnormality of the nervous system, Abnormality of the musculature	Abnormality of nervous system physiology, Abnormality of muscle physiology	0.526641
10:46342290-51826237	gain	Autism, Intellectual disability	Phenotypic abnormality	Abnormality of the nervous system	Abnormality of nervous system physiology	0.141081
10:46405262-51804955	gain	Intellectual disability, Seizures	Phenotypic abnormality	Abnormality of the nervous system	Abnormality of nervous system physiology	0.141081
10:4686781-8359623	loss	Feeding difficulties, Intellectual disability, Seizures, Severe hearing impairment	Phenotypic abnormality	Abnormality of the digestive system, Abnormality of the ear, Abnormality of the nervous system	Abnormality of nervous system physiology, Abnormal ear physiology, Abnormality of digestive system physiology	0.839559
10:47011548-51805020	loss	Autistic behavior, Intellectual disability, mild	Phenotypic abnormality	Abnormality of the nervous system	Abnormality of nervous system physiology	0.839559
10:47074802-51805020	gain	Atrial septal defect, Hypoplasia of the corpus callosum, Neonatal hypotonia	Phenotypic abnormality	Abnormality of the nervous system, Abnormality of the musculature, Abnormality of the cardiovascular system	Abnormality of nervous system morphology, Abnormality of muscle physiology, Abnormality of cardiovascular system morphology	0.862295
10:48381471-51593795	loss	Coloboma, Growth delay, Hypoplasia of the corpus callosum	Phenotypic abnormality	Abnormality of the nervous system, Abnormality of the eye, Growth abnormality	Abnormal eye morphology, Growth delay, Abnormality of nervous system morphology	0.839559
10:65140184-66638200	loss	Global developmental delay, Spastic diplegia	Phenotypic abnormality	Abnormality of the nervous system, Abnormality of the musculature	Abnormality of nervous system physiology, Abnormality of muscle physiology	0.853756
10:68211551-68443894	loss	Global developmental delay	Phenotypic abnormality	Abnormality of the nervous system	Abnormality of nervous system physiology	0.526641
10:74236933-79422266	loss	Blepharophimosis, Congenital ptosis, Global developmental delay, Low-set ears, Muscular hypotonia	Phenotypic abnormality	Abnormality of the musculature, Abnormality of head or neck, Abnormality of the ear, Abnormality of the eye, Abnormality of the nervous system	Abnormality of nervous system physiology, Abnormality of muscle physiology, Abnormal ear morphology, Abnormal eye physiology, Abnormality of the head	0.839559
10:75166014-76694543	loss	Congenital bilateral ptosis, EEG abnormality, Global developmental delay, Narrow mouth, Seizures, Thick lower lip vermilion	Phenotypic abnormality	Abnormality of the nervous system, Abnormality of the eye, Abnormality of head or neck	Abnormal eye physiology, Abnormality of nervous system physiology, Abnormality of the head	0.526641
10:75971593-78526861	loss	Blepharophimosis, Delayed speech and language development, Intrauterine growth retardation, Microtia, Specific learning disability, Telecanthus	Phenotypic abnormality	Abnormality of the nervous system, Abnormality of the ear, Growth abnormality, Abnormality of head or neck	Growth delay, Abnormality of nervous system physiology, Abnormality of the head, Abnormal ear morphology	0.70054
10:81273507-89047672	loss	Behavioral abnormality, Depressed nasal bridge, Hearing impairment, Impaired social interactions, Reduced number of teeth, Severe expressive language delay, Severe receptive language delay, Thickened ears, Upslanted palpebral fissure, Vascular skin abnormality	Phenotypic abnormality	Abnormality of the nervous system, Abnormality of the ear, Abnormality of the integument, Abnormality of head or neck	Abnormal ear physiology, Abnormality of nervous system physiology, Abnormality of the head, Abnormality of the skin, Abnormal ear morphology	0.839559
10:81445375-89013426	gain	Autistic behavior, Cognitive impairment, Strabismus	Phenotypic abnormality	Abnormality of the nervous system, Abnormality of the eye	Abnormal eye physiology, Abnormality of nervous system physiology	0.862295
10:81489155-89047627	loss	Delayed speech and language development, Intestinal polyposis	Phenotypic abnormality	Abnormality of the digestive system, Abnormality of the nervous system	Abnormality of nervous system physiology, Abnormality of the gastrointestinal tract	0.839559
10:81641918-88847443	gain	Delayed speech and language development, Global developmental delay, Specific learning disability	Phenotypic abnormality	Abnormality of the nervous system	Abnormality of nervous system physiology	0.862295
10:81651077-88864922	loss	Hypoplastic left heart	Phenotypic abnormality	Abnormality of the cardiovascular system	Abnormality of cardiovascular system morphology	0.839559
10:81651077-88906961	loss	Abnormal facial shape, Language impairment, Neonatal hypotonia	Phenotypic abnormality	Abnormality of the nervous system, Abnormality of the musculature, Abnormality of head or neck	Abnormality of nervous system physiology, Abnormality of muscle physiology, Abnormality of the head	0.839559
10:81654864-88940418	loss	Global developmental delay, Intellectual disability, Macrocephaly, Talipes equinovarus	Phenotypic abnormality	Abnormality of the nervous system, Abnormality of the skeletal system, Abnormality of limbs	Abnormality of nervous system physiology, Abnormality of the lower limb, Abnormality of skeletal morphology	0.839559
10:81697501-88864922	loss	Generalized hypotonia, Generalized joint laxity, Global developmental delay, Seizures	Phenotypic abnormality	Abnormality of the nervous system, Abnormality of the musculature, Abnormality of the skeletal system	Abnormality of nervous system physiology, Abnormality of muscle physiology, Abnormality of skeletal morphology	0.839559
10:87691903-88940429	loss	Bilateral talipes equinovarus, Delayed speech and language development, Specific learning disability	Phenotypic abnormality	Abnormality of the nervous system, Abnormality of limbs	Abnormality of nervous system physiology, Abnormality of the lower limb	0.70054
10:88334473-93193743	loss	Abnormality of the skeletal system, Dilated cardiomyopathy, Joint hypermobility, Motor delay, Postnatal macrocephaly, Proportionate short stature	Phenotypic abnormality	Abnormality of the nervous system, Abnormality of the skeletal system, Abnormality of the cardiovascular system, Growth abnormality	Abnormality of skeletal morphology, Growth delay, Abnormality of nervous system physiology, Abnormality of cardiovascular system morphology, Abnormality of odontoid tissue	0.839559
10:89686508-90701032	loss	Abdominal mass, Attention deficit hyperactivity disorder, Autism, Delayed speech and language development, Hypermelanotic macule, Hyperpigmented genitalia, Intellectual disability, Macrocephaly, Subcutaneous lipoma	Phenotypic abnormality	Abnormality of the genitourinary system, Abnormality of the nervous system, Abnormality of the skeletal system, Abnormality of the digestive system, Neoplasm, Abnormality of the integument	Abnormality of skeletal morphology, Abnormality of nervous system physiology, Neoplasm by anatomical site, Abnormality of the skin, Abnormality of abdomen morphology, Abnormality of the genital system	0.839559
10:89851273-90911799	loss	Autoimmunity, Lymphadenopathy, Short stature, Splenomegaly	Phenotypic abnormality	Abnormality of the immune system, Growth abnormality	Abnormality of immune system physiology, Growth delay, Abnormality of the lymphatic system	0.550488
10:91860336-100377991	gain	Emotional lability, Growth delay, Intellectual disability	Phenotypic abnormality	Abnormality of the nervous system, Growth abnormality	Growth delay, Abnormality of nervous system physiology	0.862295
10:93510-8644352	gain	Congenital ichthyosiform erythroderma, Global developmental delay	Phenotypic abnormality	Abnormality of the nervous system, Abnormality of the integument	Abnormality of the skin, Abnormality of nervous system physiology	0.862295
10:93660359-96058433	loss	Eczema, Epicanthus, High hypermetropia, Hypertelorism, Long philtrum, Low-set ears, Microcephaly	Phenotypic abnormality	Abnormality of head or neck, Abnormality of the ear, Abnormality of the immune system, Abnormality of the eye, Abnormality of the skeletal system	Abnormal eye morphology, Abnormality of skeletal morphology, Abnormality of immune system physiology, Abnormal ear morphology, Abnormal eye physiology, Abnormality of the head	0.70054
11:100501475-106558195	loss	Autism, Intellectual disability, moderate	Phenotypic abnormality	Abnormality of the nervous system	Abnormality of nervous system physiology	0.544062
11:118354782-118362888	loss	Abnormal cardiac septum morphology, Abnormal facial shape, Global developmental delay, Hypertelorism, Long eyelashes, Long philtrum, Mild short stature, Sacral dimple	Phenotypic abnormality	Growth abnormality, Abnormality of head or neck, Abnormality of the eye, Abnormality of the nervous system, Abnormality of the cardiovascular system, Abnormality of the integument	Abnormal eye morphology, Growth delay, Abnormality of nervous system physiology, Abnormality of cardiovascular system morphology, Abnormality of skin adnexa morphology, Abnormality of the skin, Abnormality of the head	0.853756
11:118380740-118404906	loss	Growth delay, Hirsutism, Specific learning disability	Phenotypic abnormality	Abnormality of the nervous system, Abnormality of the integument, Growth abnormality	Abnormality of skin adnexa morphology, Growth delay, Abnormality of nervous system physiology	0.70054
11:119535331-126343427	loss	Abnormal heart morphology, Abnormality of the face, Abnormality of the ilium, Global developmental delay, Iris coloboma, Optic nerve coloboma, Recurrent otitis media	Phenotypic abnormality	Abnormality of head or neck, Abnormality of the immune system, Abnormality of the eye, Abnormality of the nervous system, Abnormality of the skeletal system, Abnormality of the cardiovascular system	Abnormal eye morphology, Abnormality of skeletal morphology, Abnormality of immune system physiology, Abnormality of nervous system physiology, Abnormality of cardiovascular system morphology, Abnormality of the head	0.839559
11:120745875-129992355	loss	Intellectual disability	Phenotypic abnormality	Abnormality of the nervous system	Abnormality of nervous system physiology	0.839559
11:121829034-131225064	loss	Cognitive impairment	Phenotypic abnormality	Abnormality of the nervous system	Abnormality of nervous system physiology	0.526641
11:122026758-129256036	loss	Generalized hypotonia, Global developmental delay, Ptosis	Phenotypic abnormality	Abnormality of the nervous system, Abnormality of the musculature, Abnormality of the eye	Abnormal eye physiology, Abnormality of nervous system physiology, Abnormality of muscle physiology	0.526641
11:122528307-126875921	loss	Global developmental delay, Intellectual disability	Phenotypic abnormality	Abnormality of the nervous system	Abnormality of nervous system physiology	0.526641
11:123062324-123066147	loss	Gastrointestinal dysmotility, Intestinal malrotation	Phenotypic abnormality	Abnormality of the digestive system	Abnormality of digestive system morphology, Abnormality of the gastrointestinal tract	0.544062
11:125232584-134446160	loss	Global developmental delay	Phenotypic abnormality	Abnormality of the nervous system	Abnormality of nervous system physiology	0.839559
11:125449960-134868407	loss	Autistic behavior, Hydrocephalus, Macrocephaly	Phenotypic abnormality	Abnormality of the nervous system, Abnormality of the skeletal system	Abnormality of nervous system morphology, Abnormality of nervous system physiology, Abnormality of skeletal morphology	0.839559
11:125616554-134868407	loss	Behavioral abnormality, Global developmental delay, Hirsutism, Thrombocytopenia	Phenotypic abnormality	Abnormality of the nervous system, Abnormality of blood and blood-forming tissues, Abnormality of the integument	Abnormality of skin adnexa morphology, Abnormality of nervous system physiology, Abnormal thrombocyte morphology	0.839559
11:126356932-134938470	loss	2-3 toe syndactyly, Hydrometrocolpos, Ovarian cyst, Partial vaginal septum, Patent ductus arteriosus, Perimembranous ventricular septal defect, Postaxial polydactyly, Thrombocytopenia, Unilateral renal agenesis	Phenotypic abnormality	Abnormality of the cardiovascular system, Abnormality of blood and blood-forming tissues, Abnormality of the genitourinary system, Abnormality of limbs	Abnormality of limb bone, Abnormality of the urinary system, Abnormality of cardiovascular system morphology, Abnormal thrombocyte morphology, Abnormality of the genital system	0.839559
11:127054775-134868407	loss	Sensorineural hearing impairment, Thrombocytopenia, Ventricular septal defect	Phenotypic abnormality	Abnormality of blood and blood-forming tissues, Abnormality of the ear, Abnormality of the cardiovascular system	Abnormal thrombocyte morphology, Abnormal ear physiology, Abnormality of cardiovascular system morphology	0.839559
11:130863801-134939347	loss	Abnormal facial shape, Global developmental delay, Language impairment	Phenotypic abnormality	Abnormality of the nervous system, Abnormality of head or neck	Abnormality of nervous system physiology, Abnormality of the head	0.839559
11:16023626-16446051	loss	Intellectual disability	Phenotypic abnormality	Abnormality of the nervous system	Abnormality of nervous system physiology	0.839559
11:16049440-16399572	loss	Intellectual disability	Phenotypic abnormality	Abnormality of the nervous system	Abnormality of nervous system physiology	0.839559
11:16128647-16239865	loss	Intellectual disability	Phenotypic abnormality	Abnormality of the nervous system	Abnormality of nervous system physiology	0.853756
11:16238166-16554120	loss	Intellectual disability	Phenotypic abnormality	Abnormality of the nervous system	Abnormality of nervous system physiology	0.839559
11:16309520-16419313	loss	Intellectual disability	Phenotypic abnormality	Abnormality of the nervous system	Abnormality of nervous system physiology	0.853756
11:218365-9330408	gain	Short stature	Phenotypic abnormality	Growth abnormality	Growth delay	0.862295
11:2604665-2606537	loss	Prolonged QT interval	Phenotypic abnormality	Abnormality of the cardiovascular system	Abnormal cardiac test	0.853756
11:30504467-36571916	loss	Ambiguous genitalia, male	Phenotypic abnormality	Abnormality of the genitourinary system	Abnormality of the genital system	0.839559
11:30918066-31698257	loss	Aniridia	Phenotypic abnormality	Abnormality of the eye	Abnormal eye morphology	0.550488
11:31010424-31747424	loss	Aniridia	Phenotypic abnormality	Abnormality of the eye	Abnormal eye morphology	0.550488
11:31152003-31693266	loss	Aniridia	Phenotypic abnormality	Abnormality of the eye	Abnormal eye morphology	0.550488
11:31242424-31892424	loss	Aniridia	Phenotypic abnormality	Abnormality of the eye	Abnormal eye morphology	0.839559
11:31277819-31795239	loss	Aniridia	Phenotypic abnormality	Abnormality of the eye	Abnormal eye morphology	0.550488
11:31437424-31957424	loss	Aniridia	Phenotypic abnormality	Abnormality of the eye	Abnormal eye morphology	0.839559
11:31741695-31837838	loss	Aniridia	Phenotypic abnormality	Abnormality of the eye	Abnormal eye morphology	0.839559
11:3174176-5407297	loss	Abnormal erythrocyte morphology, Capillary hemangioma	Phenotypic abnormality	Abnormality of blood and blood-forming tissues, Neoplasm	Neoplasm by anatomical site, Abnormal erythrocyte morphology	0.544062
11:31742075-31870603	loss	Aniridia, Global developmental delay	Phenotypic abnormality	Abnormality of the nervous system, Abnormality of the eye	Abnormal eye morphology, Abnormality of nervous system physiology	0.839559
11:31822424-31976424	loss	Aniridia	Phenotypic abnormality	Abnormality of the eye	Abnormal eye morphology	0.839559
11:31842302-39253196	loss	Abnormal facial shape, Global developmental delay, Joint laxity, Nephroblastoma	Phenotypic abnormality	Abnormality of the nervous system, Neoplasm, Abnormality of the skeletal system, Abnormality of head or neck	Neoplasm by anatomical site, Abnormality of nervous system physiology, Abnormality of the head, Abnormality of skeletal morphology	0.839559
11:31857737-31926084	loss	Aggressive behavior, Aniridia, Expressive language delay, Hyperacusis, Low frustration tolerance, Motor delay, Muscular hypotonia of the trunk, Nystagmus	Phenotypic abnormality	Abnormality of the nervous system, Abnormality of the musculature, Abnormality of the eye	Abnormal eye morphology, Abnormal eye physiology, Abnormality of nervous system physiology, Abnormality of muscle physiology	0.123219
11:32247887-36458409	loss	Nephroblastoma	Phenotypic abnormality	Neoplasm	Neoplasm by anatomical site	0.526641
11:35209552-45048321	gain	Global developmental delay, Intellectual disability, borderline, Specific learning disability	Phenotypic abnormality	Abnormality of the nervous system	Abnormality of nervous system physiology	0.862295
11:42334416-50378802	loss	Abnormality of immune system physiology, Intellectual disability, severe	Phenotypic abnormality	Abnormality of the nervous system, Abnormality of the immune system	Abnormality of immune system physiology, Abnormality of nervous system physiology	0.70054
11:47356593-47356760	loss	Hypertrophic cardiomyopathy	Phenotypic abnormality	Abnormality of the cardiovascular system	Abnormality of cardiovascular system morphology	0.834783
11:47367758-47371663	loss	Hypertrophic cardiomyopathy	Phenotypic abnormality	Abnormality of the cardiovascular system	Abnormality of cardiovascular system morphology	0.70054
11:5209573-7264849	loss	Fused labia minora, Generalized hypotonia, Global developmental delay, Muscular hypotonia, Neonatal hypotonia	Phenotypic abnormality	Abnormality of the nervous system, Abnormality of the musculature, Abnormality of the genitourinary system	Abnormality of nervous system physiology, Abnormality of muscle physiology, Abnormality of the genital system	0.544062
11:66046441-75415180	gain	Cutis laxa, Intellectual disability, moderate, Joint laxity	Phenotypic abnormality	Abnormality of the nervous system, Abnormality of the integument, Abnormality of the skeletal system	Abnormality of the skin, Abnormality of nervous system physiology, Abnormality of skeletal morphology	0.862295
11:77251652-79935751	loss	Intellectual disability	Phenotypic abnormality	Abnormality of the nervous system	Abnormality of nervous system physiology	0.70054
11:79682422-89547851	gain	Frontal bossing, Intellectual disability, mild, Mild short stature	Phenotypic abnormality	Abnormality of the nervous system, Abnormality of the skeletal system, Growth abnormality	Growth delay, Abnormality of nervous system physiology, Abnormality of skeletal morphology	0.862295
11:88087211-89399954	loss	Abnormal facial shape	Phenotypic abnormality	Abnormality of head or neck	Abnormality of the head	0.853756
11:95675329-103270554	loss	Delayed speech and language development, Mild global developmental delay	Phenotypic abnormality	Abnormality of the nervous system	Abnormality of nervous system physiology	0.544062
12:114791886-115190874	gain	Absent distal interphalangeal creases, Left ventricular noncompaction cardiomyopathy, Patent ductus arteriosus, Supernumerary nipple	Phenotypic abnormality	Abnormality of the cardiovascular system, Abnormality of the breast, Abnormality of limbs	Abnormal breast morphology, Abnormality of limb bone, Abnormality of cardiovascular system morphology	0.233606
12:115067028-118264352	gain	Abnormality of the face, Specific learning disability, Triangular face	Phenotypic abnormality	Abnormality of the nervous system, Abnormality of head or neck	Abnormality of nervous system physiology, Abnormality of the head	0.862295
12:116417632-116420576	loss	Brachycephaly, Inguinal hernia, Moderate global developmental delay, Short stature, Soft, doughy skin, Thick lower lip vermilion, Thick upper lip vermilion	Phenotypic abnormality	Growth abnormality, Abnormality of head or neck, Abnormality of the nervous system, Abnormality of the skeletal system, Abnormality of connective tissue	Abnormality of skeletal morphology, Growth delay, Hernia, Abnormality of nervous system physiology, Abnormality of the head	0.70054
12:116420188-116466802	loss	Aggressive behavior, Delayed speech and language development, Enuresis, Everted lower lip vermilion, Global developmental delay, Hypotelorism, Narrow mouth, Sleep-wake cycle disturbance	Phenotypic abnormality	Abnormality of the nervous system, Abnormality of the eye, Abnormality of the genitourinary system, Abnormality of head or neck	Abnormal eye morphology, Abnormality of the urinary system, Abnormality of nervous system physiology, Abnormality of the head	0.70054
12:116422515-116591442	loss	Intellectual disability, moderate	Phenotypic abnormality	Abnormality of the nervous system	Abnormality of nervous system physiology	0.839559
12:116443470-116446995	loss	Inverted nipples, Pachygyria, Pierre-Robin sequence, Polyhydramnios, Sensorineural hearing impairment, Severe global developmental delay, Supernumerary nipple, Talipes	Phenotypic abnormality	Abnormality of the breast, Abnormality of limbs, Abnormality of head or neck, Abnormality of the ear, Abnormality of prenatal development or birth, Abnormality of the nervous system	Abnormal ear physiology, Abnormality of the amniotic fluid, Abnormality of nervous system morphology, Abnormality of nervous system physiology, Abnormal breast morphology, Abnormality of the lower limb, Abnormality of the head	0.70054
12:116460066-116463879	loss	Autistic behavior, Enuresis nocturna, Excessive daytime sleepiness, Intellectual disability, severe, Ptosis, Self-mutilation, Thick upper lip vermilion	Phenotypic abnormality	Abnormality of the nervous system, Abnormality of the eye, Abnormality of the genitourinary system, Abnormality of head or neck	Abnormal eye physiology, Abnormality of the urinary system, Abnormality of nervous system physiology, Abnormality of the head	0.853756
12:116497982-116681549	gain	Intellectual disability, Speech articulation difficulties	Phenotypic abnormality	Abnormality of the nervous system, Abnormality of the voice	Speech articulation difficulties, Abnormality of nervous system physiology	0.233606
12:116619704-116685582	loss	Esotropia, Hypermetropia, Low-set ears, Macroglossia, Macrotia, Poor speech, Severe global developmental delay	Phenotypic abnormality	Abnormality of the nervous system, Abnormality of the ear, Abnormality of the eye, Abnormality of head or neck	Abnormal eye physiology, Abnormality of nervous system physiology, Abnormality of the head, Abnormal ear morphology	0.839559
12:116680342-117237457	loss	Constipation, Drooling, Gastroesophageal reflux, Global developmental delay, Inguinal hernia, Strabismus	Phenotypic abnormality	Abnormality of head or neck, Abnormality of the eye, Abnormality of the nervous system, Abnormality of connective tissue, Abnormality of the digestive system	Hernia, Abnormality of nervous system physiology, Abnormality of digestive system physiology, Abnormality of the gastrointestinal tract, Abnormal eye physiology, Abnormality of the head	0.544062
12:126502344-128679278	gain	Decreased fetal movement, Fetal ascites, Hydrocephalus, Polyhydramnios	Phenotypic abnormality	Abnormality of the nervous system, Abnormality of the digestive system, Abnormality of prenatal development or birth	Abnormality of nervous system morphology, Abnormality of abdomen morphology, Prenatal movement abnormality, Abnormality of the amniotic fluid	0.123219
12:131428181-133777562	loss	Behavioral abnormality, Cafe-au-lait spot, Cleft palate, Moderate global developmental delay, Overfolded helix, Prominent nasal bridge, Sparse lateral eyebrow, Telecanthus	Phenotypic abnormality	Abnormality of the nervous system, Abnormality of the ear, Abnormality of the integument, Abnormality of head or neck	Abnormal ear morphology, Abnormality of the skin, Abnormality of nervous system physiology, Abnormality of the head	0.839559
12:133237077-133773393	gain	Cleft palate, Global developmental delay, Obesity	Phenotypic abnormality	Abnormality of the nervous system, Growth abnormality, Abnormality of head or neck	Abnormality of body weight, Abnormality of nervous system physiology, Abnormality of the head	0.141081
12:13752264-13786366	gain	Gastroesophageal reflux, Intellectual disability, moderate, Pes cavus	Phenotypic abnormality	Abnormality of the nervous system, Abnormality of the digestive system, Abnormality of limbs	Abnormality of nervous system physiology, Abnormality of the lower limb, Abnormality of the gastrointestinal tract	0.282013
12:162578-4109244	loss	Behavioral abnormality, Intellectual disability	Phenotypic abnormality	Abnormality of the nervous system	Abnormality of nervous system physiology	0.839559
12:162848-6097716	loss	Global developmental delay, Intention tremor, Microcephaly, Short stature	Phenotypic abnormality	Abnormality of the nervous system, Abnormality of the skeletal system, Growth abnormality	Growth delay, Abnormality of nervous system physiology, Abnormality of skeletal morphology	0.839559
12:16604437-18230398	gain	Cardiomyopathy, Delayed gross motor development, Eczema, Frontal bossing, Generalized hypotonia, Long philtrum, Low-set ears, Macrocephaly, Polydactyly, Prominent forehead	Phenotypic abnormality	Abnormality of the musculature, Abnormality of head or neck, Abnormality of limbs, Abnormality of the ear, Abnormality of the immune system, Abnormality of the nervous system, Abnormality of the skeletal system, Abnormality of the cardiovascular system	Abnormality of skeletal morphology, Abnormality of limb bone, Abnormality of immune system physiology, Abnormality of nervous system physiology, Abnormality of muscle physiology, Abnormality of cardiovascular system morphology, Abnormal ear morphology, Abnormality of the head	0.862295
12:19381219-25826909	loss	Global developmental delay, Hypertonia	Phenotypic abnormality	Abnormality of the nervous system, Abnormality of the musculature	Abnormality of nervous system physiology, Abnormality of muscle physiology	0.839559
12:20520097-24791342	loss	Global developmental delay	Phenotypic abnormality	Abnormality of the nervous system	Abnormality of nervous system physiology	0.70054
12:21296706-29349651	loss	Abnormal vertebral morphology, Aplasia/Hypoplasia of the optic nerve, Bifid uvula, Broad hallux, Delayed speech and language development, Double tooth, Global developmental delay, Growth delay, High palate, Joint hypermobility, Kyphosis, Long fingers, Lumbar spinal canal stenosis, Malar flattening, Microcephaly, Retrognathia, Short chin, Short foot, Wide nasal bridge	Phenotypic abnormality	Growth abnormality, Abnormality of head or neck, Abnormality of limbs, Abnormality of the eye, Abnormality of the nervous system, Abnormality of the skeletal system	Abnormal eye morphology, Abnormality of skeletal morphology, Abnormality of limb bone, Growth delay, Abnormality of nervous system physiology, Abnormality of the head	0.839559
12:230421-3850634	loss	Abnormal heart morphology, Abnormality of the cerebrum	Phenotypic abnormality	Abnormality of the nervous system, Abnormality of the cardiovascular system	Abnormality of nervous system morphology, Abnormality of cardiovascular system morphology	0.839559
12:230421-4077613	loss	Intellectual disability, moderate, Muscular hypotonia	Phenotypic abnormality	Abnormality of the nervous system, Abnormality of the musculature	Abnormality of nervous system physiology, Abnormality of muscle physiology	0.839559
12:230421-6147946	loss	Broad neck, Deep palmar crease, Deep plantar creases, Dextrocardia, Gingival overgrowth, Intellectual disability, Long philtrum, Macrotia, Neonatal hypotonia, Scoliosis, Short neck, Sleep apnea, Smooth philtrum, Umbilical hernia, Vasovagal syncope	Phenotypic abnormality	Abnormality of the musculature, Abnormality of head or neck, Abnormality of limbs, Abnormality of the ear, Abnormality of the nervous system, Abnormality of the skeletal system, Abnormality of connective tissue, Abnormality of the cardiovascular system, Abnormality of the integument	Abnormality of skeletal morphology, Abnormality of cardiovascular system physiology, Hernia, Abnormality of nervous system physiology, Abnormality of the upper limb, Abnormality of muscle physiology, Abnormality of the head, Abnormality of cardiovascular system morphology, Abnormality of the neck, Abnormality of the skin, Abnormal ear morphology	0.839559
12:230451-6011250	loss	Broad philtrum, Cavernous hemangioma, Decreased body weight, Intellectual disability, Macrodontia, Microcephaly, Small for gestational age, Speech articulation difficulties, Tics	Phenotypic abnormality	Growth abnormality, Abnormality of head or neck, Abnormality of the nervous system, Abnormality of the skeletal system, Neoplasm, Abnormality of the voice	Abnormality of skeletal morphology, Abnormality of nervous system physiology, Speech articulation difficulties, Neoplasm by anatomical site, Abnormality of body weight, Abnormality of the head	0.839559
12:23155220-29617642	loss	Global developmental delay, Micrognathia, Optic atrophy, Short digit, Short stature	Phenotypic abnormality	Growth abnormality, Abnormality of limbs, Abnormality of the eye, Abnormality of the nervous system, Abnormality of the skeletal system	Abnormal eye morphology, Abnormality of skeletal morphology, Abnormality of limb bone, Growth delay, Abnormality of nervous system physiology	0.839559
12:23606070-23894111	loss	Abnormality of the 3rd toe, Abnormality of the scaphoid, Delayed speech and language development, Profound global developmental delay	Phenotypic abnormality	Abnormality of the nervous system, Abnormality of limbs	Abnormality of limb bone, Abnormality of the upper limb, Abnormality of nervous system physiology	0.839559
12:23774693-23915778	loss	Cognitive impairment, Moderate global developmental delay, Protruding tongue, Severe expressive language delay, Short philtrum, Wide mouth, Widely spaced primary teeth	Phenotypic abnormality	Abnormality of the nervous system, Abnormality of head or neck	Abnormality of nervous system physiology, Abnormality of the head	0.853756
12:23875564-23999260	loss	Global developmental delay, Intrauterine growth retardation, Microcephaly, Talipes equinovarus	Phenotypic abnormality	Abnormality of the nervous system, Abnormality of the skeletal system, Growth abnormality, Abnormality of limbs	Growth delay, Abnormality of nervous system physiology, Abnormality of the lower limb, Abnormality of skeletal morphology	0.839559
12:27274049-28495911	gain	Osteolytic defects of the distal phalanges of the hand	Phenotypic abnormality	Abnormality of limbs	Abnormality of limb bone	0.141081
12:28082255-28152554	gain	Radial bowing, Short humerus, Type A1 brachydactyly	Phenotypic abnormality	Abnormality of limbs	Abnormality of limb bone, Abnormality of the upper limb	0.153935
12:299773-3907929	loss	Global developmental delay, Microcephaly, Obesity, Seizures	Phenotypic abnormality	Abnormality of the nervous system, Abnormality of the skeletal system, Growth abnormality	Abnormality of nervous system physiology, Abnormality of body weight, Abnormality of skeletal morphology	0.839559
12:33049443-33049690	loss	Right ventricular cardiomyopathy, Ventricular arrhythmia	Phenotypic abnormality	Abnormality of the cardiovascular system	Abnormality of cardiovascular system physiology, Abnormality of cardiovascular system morphology	0.842164
12:46168214-46332497	gain	Intellectual disability, Short stature	Phenotypic abnormality	Abnormality of the nervous system, Growth abnormality	Growth delay, Abnormality of nervous system physiology	0.282013
12:46243721-46254848	loss	Moderate global developmental delay	Phenotypic abnormality	Abnormality of the nervous system	Abnormality of nervous system physiology	0.544062
12:51013428-54442965	gain	Intellectual disability, moderate, Ventricular septal defect	Phenotypic abnormality	Abnormality of the cardiovascular system, Abnormality of the nervous system	Abnormality of nervous system physiology, Abnormality of cardiovascular system morphology	0.862295
12:51347169-54349524	gain	Delayed speech and language development, Global developmental delay, Hypertelorism, Macrocephaly	Phenotypic abnormality	Abnormality of the nervous system, Abnormality of the eye, Abnormality of the skeletal system	Abnormal eye morphology, Abnormality of nervous system physiology, Abnormality of skeletal morphology	0.862295
12:59726752-68141916	loss	Dyscalculia, Intellectual disability, Scleroderma, Short stature	Phenotypic abnormality	Abnormality of the nervous system, Abnormality of the integument, Growth abnormality	Growth delay, Abnormality of the skin, Abnormality of nervous system physiology	0.526641
12:62261096-69279627	loss	Intrauterine growth retardation	Phenotypic abnormality	Growth abnormality	Growth delay	0.526641
12:6526405-10320990	gain	Mild microcephaly, Neurodevelopmental delay	Phenotypic abnormality	Abnormality of the nervous system, Abnormality of the skeletal system	Abnormality of nervous system physiology, Abnormality of skeletal morphology	0.862295
12:69936826-72307558	loss	Abnormal facial shape, Global developmental delay	Phenotypic abnormality	Abnormality of the nervous system, Abnormality of head or neck	Abnormality of nervous system physiology, Abnormality of the head	0.839559
12:70784877-71420117	loss	Generalized hypotonia, Global developmental delay, Single transverse palmar crease	Phenotypic abnormality	Abnormality of the nervous system, Abnormality of the musculature, Abnormality of limbs	Abnormality of the upper limb, Abnormality of nervous system physiology, Abnormality of muscle physiology	0.544062
12:72151703-80893781	gain	Global developmental delay, Obesity	Phenotypic abnormality	Abnormality of the nervous system, Growth abnormality	Abnormality of nervous system physiology, Abnormality of body weight	0.862295
12:75067173-82730083	loss	Abnormal heart morphology, Colpocephaly, Distal urethral duplication, Horseshoe kidney, Hypertelorism, Single transverse palmar crease, Telecanthus, Ventriculomegaly	Phenotypic abnormality	Abnormality of the genitourinary system, Abnormality of head or neck, Abnormality of limbs, Abnormality of the eye, Abnormality of the nervous system, Abnormality of the cardiovascular system	Abnormal eye morphology, Abnormality of nervous system morphology, Abnormality of the urinary system, Abnormality of the upper limb, Abnormality of cardiovascular system morphology, Abnormality of the head	0.839559
12:79507572-84566536	loss	Depressed nasal bridge, Hypertelorism, Intellectual disability, mild, Low-set ears, Microtia, Schizophrenia, Wide nasal bridge	Phenotypic abnormality	Abnormality of the nervous system, Abnormality of the ear, Abnormality of the eye, Abnormality of head or neck	Abnormal eye morphology, Abnormal ear morphology, Abnormality of nervous system physiology, Abnormality of the head	0.526641
12:86650365-94793764	loss	Allergy, Asthma, Global developmental delay, Muscular hypotonia	Phenotypic abnormality	Abnormality of the nervous system, Abnormality of the musculature, Abnormality of the immune system	Abnormality of immune system physiology, Abnormality of nervous system physiology, Abnormality of muscle physiology	0.839559
12:8691730-14215925	loss	Intellectual disability, Seizures	Phenotypic abnormality	Abnormality of the nervous system	Abnormality of nervous system physiology	0.526641
12:98094511-105623025	loss	Abnormality of the palpebral fissures, Brachycephaly, Generalized hypotonia, Global developmental delay, Recurrent respiratory infections	Phenotypic abnormality	Abnormality of the respiratory system, Abnormality of the musculature, Abnormality of head or neck, Abnormality of the nervous system, Abnormality of the skeletal system	Abnormality of skeletal morphology, Abnormality of nervous system physiology, Abnormality of muscle physiology, Abnormal respiratory system morphology, Abnormality of the head	0.70054
13:100457044-109597592	gain	Abnormality of the hand, Attention deficit hyperactivity disorder, Autism, Bradykinesia, Intellectual disability, mild, Low-set ears, Seizures, Shuffling gait	Phenotypic abnormality	Abnormality of the nervous system, Abnormality of the ear, Abnormality of limbs	Abnormality of the upper limb, Abnormality of nervous system physiology, Abnormal ear morphology	0.862295
13:102864674-109548530	loss	Behavioral abnormality, Intellectual disability, moderate, Seizures	Phenotypic abnormality	Abnormality of the nervous system	Abnormality of nervous system physiology	0.526641
13:104418287-114101585	loss	Aplasia cutis congenita of scalp, Broad forehead, Delayed speech and language development, Global developmental delay, Hearing impairment, Hypertelorism, Infantile axial hypotonia, Microcephaly, Open mouth, Strabismus, Wide nasal bridge	Phenotypic abnormality	Abnormality of the musculature, Abnormality of head or neck, Abnormality of the ear, Abnormality of the eye, Abnormality of the nervous system, Abnormality of the skeletal system, Abnormality of the integument	Abnormal eye morphology, Abnormal ear physiology, Abnormality of skeletal morphology, Abnormality of nervous system physiology, Abnormal eye physiology, Abnormality of muscle physiology, Abnormality of the skin, Abnormality of the head	0.839559
13:105620286-115083483	loss	Arnold-Chiari malformation, Blepharophimosis, Epicanthus, Global developmental delay, Hydrocephalus, Hypertelorism, Infantile axial hypotonia, Meningocele, Narrow palate, Protruding ear, Short neck, Spinal dysraphism, Underdeveloped nasal alae	Phenotypic abnormality	Abnormality of the musculature, Abnormality of head or neck, Abnormality of the ear, Abnormality of the eye, Abnormality of the nervous system, Abnormality of the skeletal system	Abnormal eye morphology, Abnormality of skeletal morphology, Abnormality of nervous system morphology, Abnormality of nervous system physiology, Abnormality of muscle physiology, Abnormal ear morphology, Abnormality of the head	0.839559
13:105792672-114323599	loss	Intellectual disability, Microcephaly	Phenotypic abnormality	Abnormality of the nervous system, Abnormality of the skeletal system	Abnormality of nervous system physiology, Abnormality of skeletal morphology	0.839559
13:109417050-111778204	loss	Autism, Microcephaly	Phenotypic abnormality	Abnormality of the nervous system, Abnormality of the skeletal system	Abnormality of nervous system physiology, Abnormality of skeletal morphology	0.70054
13:109847503-115105655	loss	Behavioral abnormality, Intellectual disability	Phenotypic abnormality	Abnormality of the nervous system	Abnormality of nervous system physiology	0.839559
13:110723731-115092648	loss	Bifid uvula, Epicanthus, Generalized hypotonia, Intellectual disability, mild, Strabismus, Synophrys	Phenotypic abnormality	Abnormality of the musculature, Abnormality of head or neck, Abnormality of the eye, Abnormality of the nervous system, Abnormality of the integument	Abnormality of nervous system physiology, Abnormality of muscle physiology, Abnormality of skin adnexa morphology, Abnormal eye physiology, Abnormality of the head	0.839559
13:111005475-115106996	loss	Microcephaly, Moderate global developmental delay, Seizures	Phenotypic abnormality	Abnormality of the nervous system, Abnormality of the skeletal system	Abnormality of nervous system physiology, Abnormality of skeletal morphology	0.839559
13:111227007-115105806	loss	Brachycephaly, Delayed speech and language development, Hypertelorism, Microretrognathia, Moderate global developmental delay	Phenotypic abnormality	Abnormality of the nervous system, Abnormality of the eye, Abnormality of the skeletal system	Abnormal eye morphology, Abnormality of nervous system physiology, Abnormality of skeletal morphology	0.839559
13:111346820-115089676	loss	Astigmatism, Hypermetropia, Intellectual disability, mild	Phenotypic abnormality	Abnormality of the nervous system, Abnormality of the eye	Abnormal eye morphology, Abnormal eye physiology, Abnormality of nervous system physiology	0.839559
13:113749424-115077925	gain	Dysarthria, Intellectual disability, Tics	Phenotypic abnormality	Abnormality of the nervous system	Abnormality of nervous system physiology	0.233606
13:19296544-22025346	gain	Cerebellar dysplasia, Global developmental delay	Phenotypic abnormality	Abnormality of the nervous system	Abnormality of nervous system morphology, Abnormality of nervous system physiology	0.862295
13:20797144-21099918	loss	Profound sensorineural hearing impairment	Phenotypic abnormality	Abnormality of the ear	Abnormal ear physiology	0.550488
13:30801418-32844749	loss	2-3 toe syndactyly, Autistic behavior, Cafe-au-lait spot, Childhood-onset truncal obesity, Intellectual disability, moderate, Short stature, Triangular face	Phenotypic abnormality	Growth abnormality, Abnormality of head or neck, Abnormality of limbs, Abnormality of the nervous system, Abnormality of the integument	Abnormality of limb bone, Growth delay, Abnormality of nervous system physiology, Abnormality of the skin, Abnormality of body weight, Abnormality of the head	0.526641
13:30805425-36900741	loss	Abnormal cranial nerve morphology, Congenital microcephaly, High hypermetropia, Muscular hypotonia, Optic nerve hypoplasia, Short stature	Phenotypic abnormality	Abnormality of the musculature, Growth abnormality, Abnormality of the eye, Abnormality of the nervous system, Abnormality of the skeletal system	Abnormal eye morphology, Abnormality of skeletal morphology, Growth delay, Abnormality of nervous system morphology, Abnormality of muscle physiology, Abnormal eye physiology	0.526641
13:32717016-39536626	loss	Cerebral ischemia, Global developmental delay	Phenotypic abnormality	Abnormality of the nervous system, Abnormality of the cardiovascular system	Abnormality of nervous system physiology, Abnormality of cardiovascular system morphology	0.70054
13:32950800-33101688	loss	Intellectual disability, Seizures	Phenotypic abnormality	Abnormality of the nervous system	Abnormality of nervous system physiology	0.544062
13:48612857-48974143	loss	Retinoblastoma	Phenotypic abnormality	Neoplasm	Neoplasm by histology	0.70054
13:75178928-85044248	loss	Generalized hypotonia, Global developmental delay	Phenotypic abnormality	Abnormality of the nervous system, Abnormality of the musculature	Abnormality of nervous system physiology, Abnormality of muscle physiology	0.526641
13:79618555-82959164	loss	Macrocephaly, Macroglossia	Phenotypic abnormality	Abnormality of the skeletal system, Abnormality of head or neck	Abnormality of skeletal morphology, Abnormality of the head	0.526641
13:90274910-92202934	loss	2-4 toe cutaneous syndactyly, Brachydactyly, Broad hallux, Clinodactyly of the 5th finger, Flat occiput, Global developmental delay, Growth delay, Microcephaly, Microretrognathia, Short foot, Short toe, Single transverse palmar crease	Phenotypic abnormality	Abnormality of the nervous system, Abnormality of the skeletal system, Growth abnormality, Abnormality of limbs	Abnormality of skeletal morphology, Abnormality of limb bone, Growth delay, Abnormality of nervous system physiology, Abnormality of the upper limb	0.526641
13:91927724-100462292	loss	Inguinal hernia, Neonatal hypotonia	Phenotypic abnormality	Abnormality of the musculature, Abnormality of connective tissue	Hernia, Abnormality of muscle physiology	0.70054
13:95225217-95305083	loss	Congenital miosis	Phenotypic abnormality	Abnormality of the eye	Abnormal eye physiology	0.70054
13:95227374-95277864	loss	Congenital miosis	Phenotypic abnormality	Abnormality of the eye	Abnormal eye physiology	0.70054
13:95228262-95300908	loss	Congenital miosis	Phenotypic abnormality	Abnormality of the eye	Abnormal eye physiology	0.70054
13:95236251-95309380	loss	Congenital miosis	Phenotypic abnormality	Abnormality of the eye	Abnormal eye physiology	0.544062
13:97717556-102620181	loss	Depressed nasal bridge, Generalized neonatal hypotonia, Iris coloboma, Prominent forehead, Sensorineural hearing impairment, Ventriculomegaly	Phenotypic abnormality	Abnormality of the musculature, Abnormality of head or neck, Abnormality of the ear, Abnormality of the eye, Abnormality of the nervous system	Abnormal eye morphology, Abnormal ear physiology, Abnormality of nervous system morphology, Abnormality of muscle physiology, Abnormality of the head	0.70054
14:101204495-101340732	loss	Bell-shaped thorax, Intellectual disability	Phenotypic abnormality	Abnormality of the nervous system, Abnormality of the skeletal system	Abnormality of nervous system physiology, Abnormality of skeletal morphology	0.123219
14:101297515-101361403	loss	Arthrogryposis multiplex congenita, Muscle weakness	Phenotypic abnormality	Abnormality of the musculature, Abnormality of the skeletal system	Abnormality of muscle physiology, Abnormality of skeletal morphology	0.526641
14:101642953-107277086	gain	2-3 toe syndactyly, Global developmental delay, Inverted nipples, Midline defect of the nose, Short lingual frenulum, Widely spaced primary teeth	Phenotypic abnormality	Abnormality of the nervous system, Abnormality of limbs, Abnormality of the breast, Abnormality of head or neck	Abnormal breast morphology, Abnormality of nervous system physiology, Abnormality of limb bone, Abnormality of the head	0.282013
14:102254904-107287708	loss	Apnea, Bruising susceptibility, Central hypotonia, Failure to thrive, Failure to thrive in infancy, Impaired pain sensation, Multiple rib fractures, Neonatal hypotonia	Phenotypic abnormality	Abnormality of the respiratory system, Abnormality of the musculature, Growth abnormality, Abnormality of the nervous system, Abnormality of the skeletal system, Abnormality of the integument	Abnormality of skeletal morphology, Abnormality of nervous system morphology, Abnormality of nervous system physiology, Abnormality of muscle physiology, Abnormality of the skin, Abnormality of body weight, Functional respiratory abnormality	0.526641
14:102265298-104223897	loss	Abnormality of skin pigmentation, Clumsiness, Conductive hearing impairment, Curved hallux phalanx, Intellectual disability, mild, Low-set ears, Memory impairment, Premature loss of teeth, Strabismus, Unilateral ptosis	Phenotypic abnormality	Abnormality of head or neck, Abnormality of limbs, Abnormality of the ear, Abnormality of the eye, Abnormality of the nervous system, Abnormality of the integument	Abnormal ear physiology, Abnormality of limb bone, Abnormality of nervous system physiology, Abnormality of the skin, Abnormal ear morphology, Abnormal eye physiology, Abnormality of the head	0.70054
14:102647205-107278711	loss	Abnormality of the face, Intrauterine growth retardation, Oligohydramnios	Phenotypic abnormality	Growth abnormality, Abnormality of head or neck, Abnormality of prenatal development or birth	Growth delay, Abnormality of the amniotic fluid, Abnormality of the head	0.526641
14:105133696-107287708	loss	Abnormality of the labia, Abnormality of the nasal bridge, Attention deficit hyperactivity disorder, Blue irides, Clinodactyly of the 5th finger, Everted lower lip vermilion, Global developmental delay, Intention tremor, Long philtrum, Microcephaly, Mild short stature	Phenotypic abnormality	Growth abnormality, Abnormality of the genitourinary system, Abnormality of head or neck, Abnormality of limbs, Abnormality of the eye, Abnormality of the nervous system, Abnormality of the skeletal system	Abnormal eye morphology, Abnormality of skeletal morphology, Growth delay, Abnormality of limb bone, Abnormality of nervous system physiology, Abnormality of the head, Abnormality of the genital system	0.526641
14:105623939-107282437	loss	Mild global developmental delay, Seizures	Phenotypic abnormality	Abnormality of the nervous system	Abnormality of nervous system physiology	0.526641
14:106283841-107258824	loss	Agammaglobulinemia	Phenotypic abnormality	Abnormality of the immune system	Abnormality of immune system physiology	0.123219
14:21692671-21859976	loss	Autistic behavior, Broad forehead, Class III obesity, Proptosis	Phenotypic abnormality	Abnormality of the nervous system, Abnormality of the eye, Growth abnormality, Abnormality of head or neck	Abnormal eye morphology, Abnormality of body weight, Abnormality of nervous system physiology, Abnormality of the head	0.70054
14:23853433-30527065	loss	Ankyloglossia, Breathing dysregulation, Congenital microcephaly, Feeding difficulties in infancy, Hemangioma, Limb hypertonia, Long fingers, Muscular hypotonia of the trunk, Prominent metopic ridge, Proptosis, Protruding ear, Small fontanelle	Phenotypic abnormality	Abnormality of the respiratory system, Abnormality of the musculature, Abnormality of limbs, Abnormality of head or neck, Abnormality of the ear, Abnormality of the eye, Abnormality of the skeletal system, Abnormality of the digestive system, Neoplasm	Abnormal eye morphology, Abnormality of skeletal morphology, Abnormality of limb bone, Abnormality of digestive system physiology, Abnormality of muscle physiology, Abnormality of the head, Neoplasm by anatomical site, Functional respiratory abnormality, Abnormal ear morphology	0.839559
14:25977865-31542216	loss	Abnormality of the face, Global developmental delay, Microcephaly, Vocal cord paresis	Phenotypic abnormality	Abnormality of the nervous system, Abnormality of the skeletal system, Abnormality of head or neck, Abnormality of the voice	Abnormality of nervous system physiology, Vocal cord dysfunction, Abnormality of the head, Abnormality of skeletal morphology	0.839559
14:27441159-31400682	gain	Autism, Epileptic spasms, Global developmental delay	Phenotypic abnormality	Abnormality of the nervous system	Abnormality of nervous system physiology	0.862295
14:28599565-30063486	loss	Generalized-onset seizure, Hypertonia, Intellectual disability, profound, Pachygyria, Progressive microcephaly, Scoliosis	Phenotypic abnormality	Abnormality of the nervous system, Abnormality of the musculature, Abnormality of the skeletal system	Abnormality of nervous system morphology, Abnormality of nervous system physiology, Abnormality of muscle physiology, Abnormality of skeletal morphology	0.550488
14:29639741-35604711	loss	Agenesis of corpus callosum, Hypertonia, Intellectual disability, Postnatal microcephaly, Short stature	Phenotypic abnormality	Abnormality of the nervous system, Abnormality of the musculature, Abnormality of the skeletal system, Growth abnormality	Abnormality of skeletal morphology, Growth delay, Abnormality of nervous system morphology, Abnormality of nervous system physiology, Abnormality of muscle physiology	0.839559
14:33974276-37707521	loss	Global developmental delay	Phenotypic abnormality	Abnormality of the nervous system	Abnormality of nervous system physiology	0.839559
14:35007710-44901392	loss	Anal stenosis, Congenital hypothyroidism, Dry skin, Frequent falls, Generalized muscle weakness, Global developmental delay, Intellectual disability, Retinal dystrophy	Phenotypic abnormality	Abnormality of the musculature, Abnormality of the eye, Abnormality of the nervous system, Abnormality of the endocrine system, Abnormality of the digestive system, Abnormality of the integument	Abnormal eye morphology, Abnormality of digestive system morphology, Abnormality of nervous system physiology, Abnormality of muscle physiology, Abnormality of the thyroid gland, Abnormality of the skin	0.839559
14:36924172-38041833	loss	Hypothyroidism, Intellectual disability, Interstitial pulmonary abnormality, Motor delay, Sleep disturbance	Phenotypic abnormality	Abnormality of the nervous system, Abnormality of the respiratory system, Abnormality of the endocrine system	Abnormality of the thyroid gland, Abnormal respiratory system morphology, Abnormality of nervous system physiology	0.550488
14:48375843-50801420	loss	Generalized hypotonia, Global developmental delay, Motor delay	Phenotypic abnormality	Abnormality of the nervous system, Abnormality of the musculature	Abnormality of nervous system physiology, Abnormality of muscle physiology	0.70054
14:51635254-54427815	loss	Cleft palate, Micrognathia, Microphthalmia, Postaxial hand polydactyly	Phenotypic abnormality	Abnormality of the eye, Abnormality of the skeletal system, Abnormality of head or neck, Abnormality of limbs	Abnormal eye morphology, Abnormality of limb bone, Abnormality of the head, Abnormality of skeletal morphology	0.70054
14:52895807-55890406	loss	Cerebral white matter agenesis, Congenital glaucoma, Corneal opacity, Global developmental delay, Micrognathia, Muscular hypotonia, Postaxial polysyndactyly of foot, Ventriculomegaly	Phenotypic abnormality	Abnormality of the musculature, Abnormality of limbs, Abnormality of the eye, Abnormality of the nervous system, Abnormality of the skeletal system	Abnormal eye morphology, Abnormality of skeletal morphology, Abnormality of limb bone, Abnormality of nervous system morphology, Abnormality of nervous system physiology, Abnormality of muscle physiology, Abnormal eye physiology	0.70054
14:53854446-56266748	loss	Bifid nose, Craniosynostosis, Cutis laxa, Delayed speech and language development, Dolichocephaly, Generalized hypotonia, Hemangioblastoma, Hemangioma, Ptosis, Seizures, Strabismus	Phenotypic abnormality	Abnormality of the musculature, Abnormality of head or neck, Abnormality of the eye, Abnormality of the nervous system, Abnormality of the skeletal system, Neoplasm, Abnormality of the integument	Abnormality of skeletal morphology, Abnormality of nervous system morphology, Abnormality of nervous system physiology, Abnormality of muscle physiology, Neoplasm by anatomical site, Abnormality of the skin, Abnormal eye physiology, Abnormality of the head	0.544062
14:55287523-55386951	loss	Dystonia, Global developmental delay, Myoclonus, Rigidity	Phenotypic abnormality	Abnormality of the nervous system	Abnormality of nervous system physiology	0.853756
14:57592236-64626169	loss	Intellectual disability, Language impairment, Microcephaly, Overgrowth	Phenotypic abnormality	Abnormality of the nervous system, Abnormality of the skeletal system, Growth abnormality	Abnormality of body height, Abnormality of nervous system physiology, Abnormality of skeletal morphology	0.839559
14:59523273-59734511	gain	Cerebral palsy, Spastic diplegia	Phenotypic abnormality	Abnormality of the nervous system, Abnormality of the musculature	Abnormality of nervous system physiology, Abnormality of muscle physiology	0.233606
14:61112942-61201807	loss	Childhood-onset truncal obesity, Congenital sensorineural hearing impairment, Global developmental delay, High hypermetropia, Joint hypermobility, Low-frequency hearing loss, Patellar subluxation, Wide anterior fontanel	Phenotypic abnormality	Growth abnormality, Abnormality of limbs, Abnormality of the ear, Abnormality of the eye, Abnormality of the nervous system, Abnormality of the skeletal system	Abnormal ear physiology, Abnormality of skeletal morphology, Abnormality of nervous system physiology, Abnormal eye physiology, Abnormality of body weight, Abnormality of the lower limb	0.839559
14:80115560-83920369	loss	Intellectual disability	Phenotypic abnormality	Abnormality of the nervous system	Abnormality of nervous system physiology	0.544062
14:88392478-88417319	loss	Abnormal CNS myelination, Developmental regression, Generalized hyperreflexia, Muscular hypotonia of the trunk, Opisthotonus	Phenotypic abnormality	Abnormality of the nervous system, Abnormality of the musculature	Abnormality of nervous system morphology, Abnormality of nervous system physiology, Abnormality of muscle physiology	0.227584
14:88392478-88422541	loss	Generalized hyperreflexia, Generalized myoclonic seizures, Leukodystrophy, Muscular hypotonia of the trunk, Progressive neurologic deterioration	Phenotypic abnormality	Abnormality of the nervous system, Abnormality of the musculature	Abnormality of nervous system morphology, Abnormality of nervous system physiology, Abnormality of muscle physiology	0.227584
14:94712611-102767995	gain	Global developmental delay	Phenotypic abnormality	Abnormality of the nervous system	Abnormality of nervous system physiology	0.862295
14:97910619-107278770	gain	Abnormal facial shape, Central hypotonia, Global developmental delay, Intrauterine growth retardation, Microcephaly, Postnatal growth retardation, Wide anterior fontanel	Phenotypic abnormality	Abnormality of the nervous system, Abnormality of the skeletal system, Growth abnormality, Abnormality of head or neck	Growth delay, Abnormality of nervous system physiology, Abnormality of the head, Abnormality of skeletal morphology	0.282013
15:100193199-102252128	loss	Delayed speech and language development, Intellectual disability, mild, Intrauterine growth retardation, Microcephaly, Pectus excavatum, Short stature	Phenotypic abnormality	Abnormality of the nervous system, Abnormality of the skeletal system, Growth abnormality	Growth delay, Abnormality of nervous system physiology, Abnormality of skeletal morphology	0.839559
15:18668297-28441228	gain	Atrial septal defect, Attention deficit hyperactivity disorder, Bronchodysplasia, Central hypotonia, Global developmental delay, Intrauterine growth retardation, Postnatal growth retardation, Ventricular septal defect	Phenotypic abnormality	Abnormality of the nervous system, Abnormality of the respiratory system, Abnormality of the cardiovascular system, Growth abnormality	Growth delay, Abnormality of nervous system physiology, Abnormal respiratory system morphology, Abnormality of cardiovascular system morphology	0.862295
15:19108924-26214208	gain	Abnormality of the chin, Global developmental delay, Hyperactivity, Preauricular pit	Phenotypic abnormality	Abnormality of the nervous system, Abnormality of the integument, Abnormality of head or neck	Abnormality of the skin, Abnormality of nervous system physiology, Abnormality of the head	0.282013
15:20102541-28231812	gain	Autistic behavior	Phenotypic abnormality	Abnormality of the nervous system	Abnormality of nervous system physiology	0.862295
15:20102541-28525460	gain	Neonatal hypotonia	Phenotypic abnormality	Abnormality of the musculature	Abnormality of muscle physiology	0.862295
15:20172533-28618126	gain	Intellectual disability	Phenotypic abnormality	Abnormality of the nervous system	Abnormality of nervous system physiology	0.862295
15:20175623-22504198	gain	Abnormal facial shape, Cerebral hypoplasia, Downslanted palpebral fissures, Frontal bossing, Global developmental delay, Highly arched eyebrow, Hirsutism, Hypermetropia, Long palpebral fissure, Low-set ears, Short stature, Slow saccadic eye movements, Speech articulation difficulties, Strabismus	Phenotypic abnormality	Growth abnormality, Abnormality of head or neck, Abnormality of the ear, Abnormality of the eye, Abnormality of the nervous system, Abnormality of the skeletal system, Abnormality of the integument, Abnormality of the voice	Abnormality of skeletal morphology, Growth delay, Abnormality of nervous system morphology, Abnormality of nervous system physiology, Abnormality of the head, Abnormality of skin adnexa morphology, Speech articulation difficulties, Abnormal eye physiology, Abnormal ear morphology	0.123219
15:20207363-22671977	gain	Absent speech, Developmental regression, Global developmental delay, Macrocephaly, Self-injurious behavior	Phenotypic abnormality	Abnormality of the nervous system, Abnormality of the skeletal system	Abnormality of nervous system physiology, Abnormality of skeletal morphology	0.123219
15:20416244-23082821	loss	Impaired social interactions, Specific learning disability	Phenotypic abnormality	Abnormality of the nervous system	Abnormality of nervous system physiology	0.526641
15:20481702-22509254	loss	Global developmental delay	Phenotypic abnormality	Abnormality of the nervous system	Abnormality of nervous system physiology	0.123219
15:20481702-23076420	loss	Intellectual disability, moderate, Seizures	Phenotypic abnormality	Abnormality of the nervous system	Abnormality of nervous system physiology	0.526641
15:20481702-28525460	gain	Intellectual disability, Seizures	Phenotypic abnormality	Abnormality of the nervous system	Abnormality of nervous system physiology	0.862295
15:20575646-23179948	loss	Global developmental delay, Seizures	Phenotypic abnormality	Abnormality of the nervous system	Abnormality of nervous system physiology	0.526641
15:20581549-28926148	gain	Central hypotonia, Global developmental delay	Phenotypic abnormality	Abnormality of the nervous system	Abnormality of nervous system physiology	0.862295
15:20603042-23179948	loss	Behavioral abnormality, Intellectual disability, moderate	Phenotypic abnormality	Abnormality of the nervous system	Abnormality of nervous system physiology	0.526641
15:20686203-23353697	loss	Neurodevelopmental delay	Phenotypic abnormality	Abnormality of the nervous system	Abnormality of nervous system physiology	0.187355
[truncated: 1,289 more rows]

## Sheet: Table S6
Chromosome	Start	End	Type	Cancer Predisposition Gene	MVP
13	48612857	48974143	loss	RB1	0.70054
16	2038810	2220411	loss	TSC2	0.839559
16	2057947	2228035	loss	TSC2	0.839559
[truncated: 29 more rows]

## Sheet: Table S7
The coverage of merged CNVs on the chromosomes of the human genome.
[truncated: 25 more rows]
